# Supplementary material for: Ornamental plants as vectors of pesticide exposure and potential threat to biodiversity and human health
Source: Environ Sci Pollut Res Int. 2024 Jul 24;31(36):49079–99. doi: 10.1007/s11356-024-34363-x (PMC11310276; doi:10.1007/s11356-024-34363-x)
Supplement: Supplementary file 2 — Supplementary file2 (XLSX 11 KB) [file 11356_2024_34363_MOESM2_ESM.xlsx]

## Sheet: Tabelle1
	Manuscript Chwoyka et al: Ornamental plants as vectors of pesticide exposure and potential threat to biodiversity and human health.
	Table S1 Sampling of cut flowers and pot plants between 2011 and 2021. Location of samples (garden centers) cannot be disclosed because of privacy protection.
	Cut flowers
	Number of samples taken among different garden centers in Austria and Germany between 2011 and 2021.
	Number of samples
	Years	Jan	Feb	Mar	Apr	May	Jun	Jul	Aug	Sep	Oct	Nov	Dec	sum
	2011					2								2
	2012					1						6	5	12
	2013	12				3			4	6	6	4	5	40
	2014	4	5	4	5	4	5	5		11		4		47
	2015	4	5	4	4	4	4	5	3	3	4	2	3	45
	2016	3	3	4	2	4	3	4		5		5	5	38
	2017			4			2			5				11
	2018					5				4		5		14
	2019				3		3		1		4	2	3	16
	2020			1		3	1			2			1	8
	2021										4			4
	Sum	23	13	17	14	26	18	14	8	36	18	28	22	237
	Pot plants
	Number of samples taken among different garden centers in Austria and Germany between 2013 and 2021.
	Number of samples
	Years	Jan	Feb	Mar	Apr	May	Jun	Jul	Aug	Sep	Oct	Nov	Dec	sum
	2013						1	1				3		5
	2014												1	1
	2015		8	1	11	6								26
	2016			20	20	29		7				9	2	87
	2017			15	18	11		21	12	9	10		23	119
	2018	10	17	9	34	11	16	16	24	29	1	6	26	199
	2019	1	32	16	18	31	23	15	15	12	23	13	21	220
	2020	8	9	12	7	21	6	16	12	30	14	22	11	168
	2021	3		15	54	25	8	10	12	26	22			175
	Sum	22	66	88	162	134	54	86	75	106	70	53	84	1000
