# Supplementary material for: Ornamental plants as vectors of pesticide exposure and potential threat to biodiversity and human health
Source: Environ Sci Pollut Res Int. 2024 Jul 24;31(36):49079–99. doi: 10.1007/s11356-024-34363-x (PMC11310276; doi:10.1007/s11356-024-34363-x)
Supplement: Supplementary file 3 — Supplementary file3 (XLSX 135 KB) [file 11356_2024_34363_MOESM3_ESM.xlsx]

## Sheet: TalbleS2_summary
	Manuscript Chwoyka et al: Ornamental plants as vectors of pesticide exposure and potential threat to biodiversity and human health.
	Table S2 Number of samples analysed by the respective accredited comercial laboratories. Labs did not wish to be named.
	Cut-flowers
	laboratory	2011	2012	2013	2014	2015	2016	2017	2018	2019	2020	2021	sum
	lab 1								1	4	3	4	12
	lab 3			28	47	45	38	11	13	12			194
	lab 4	2	12										14
	lab 6			12									12
	lab 10										5		5
	sum	2	12	40	47	45	38	11	14	16	8	4	237
	Pot plants
	laboratory			2013	2014	2015	2016	2017	2018	2019	2020	2021	sum
	lab 1					14	10	15	64	77	70	77	327
	lab 2						20	3	14	13	55	20	125
	lab 3						44	94	109	127	43	78	495
	lab 4						3		1				4
	lab 5						1	1					2
	lab 7									2			2
	lab 8			3			7	6	11	1			28
	lab 9			2	1	12	2						17
	sum			5	1	26	87	119	199	220	168	175	1000
	Total cut-flowers and pot plants
	laboratory	2011	2012	2013	2014	2015	2016	2017	2018	2019	2020	2021	sum	% for 3 labs
	lab 1					14	10	15	65	81	73	81	339
	lab 2						20	3	14	13	55	20	125
	lab 3			28	47	45	82	105	122	139	43	78	689	93.2094
	lab 4	2	12				3		1				18
	lab 5						1	1					2
	lab 6			12									12
	lab 7									2			2
	lab 8			3			7	6	11	1			28
	lab 9			2	1	12	2						17
	lab 10										5		5
	sum	2	12	45	48	71	125	130	213	236	176	179	1237

## Sheet: AIs_LOQ_lab1
	Limit of quantification LOQ [mg/kg]
Active ingredient analysed	2015-Oct	2016-Sep	2018-Mar	2019-Apr	2019-Oct	2020-Dec	2021-Dec	Total samples	average across years	Year-month
Number of AIs analysed	581	596	610	611	622	642	646	4309	615.429
1-Naphthylacetamid (1-NAD)	0.01	0.01	0.01	0.01	0.01	0.01	0.01	7
1-Naphthylessigsäure (1-NAA)	0.01	0.01	0.05	0.05	0.05	0.05	0.05	7
1,4-Dimethylnaphthalin				0.01	0.01	0.01	0.01	4
2-Naphthyloxyessigsäure (2-NOA)	0.01	0.01	0.01	0.01	0.01	0.01	0.01	7
2-Phenylphenol	0.01	0.01	0.01	0.01	0.01	0.01	0.01	7
2,4-D	0.01	0.01	0.01	0.01	0.01	0.005	0.005	7
2,4-D-ethyl-hexylester						0.005	0.005	2
2,4-DB	0.01	0.01	0.01	0.01	0.01	0.01	0.01	7
2,4-Dimethylanilin						0.01	0.01	2
2,4-Dimethylphenyl-N-methylformamidin	0.01	0.01	0.005	0.01	0.01	0.01	0.01	7
2,4-Dimethylphenylformamid	0.01	0.01	0.01	0.01	0.01	0.01	0.01	7
2,6-Dichlorprop	0.01	0.01	0.01	0.01	0.01	0.01	0.01	7
3-Decen-2-on			0.08	0.1	0.1	0.1	0.1	5
3,4-Dichloranilin			0.1	0.01	0.01	0.01	0.01	5
3,4,5-Trimethacarb (=Landrin)	0.01	0.01	0.01	0.01	0.01	0.01	0.01	7
3,5-Dichloranilin	0.01	0.01	0.1	0.01	0.01	0.01	0.01	7
4-Chloro-3-methylphenol			0.05	0.1	0.1	0.1	0.1	5
4-CPA	0.01	0.01	0.01	0.01	0.01	0.01	0.01	7
4,4-Dichlorbenzophenon	0.01	0.01	0.01	0.01	0.01	0.01	0.01	7
Abamectin (incl. Avermectin B1a, B1b)	0.01	0.01	0.01	0.01	0.01	0.01	0.01	7
Acephat	0.01	0.01	0.01	0.01	0.01	0.01	0.01	7
Acequinocyl			0.01	0.01	0.01	0.01	0.01	5
Acetamiprid	0.01	0.01	0.01	0.01	0.01	0.01	0.01	7
Acetochlor	0.01	0.01	0.01	0.01	0.01	0.01	0.01	7
Acibenzolar (freie Säure)		0.01	0.01	0.01	0.01	0.01	0.01	6
Acibenzolar-S-methyl	0.01	0.01	0.01	0.01	0.01	0.01	0.01	7
Aclonifen	0.01	0.01	0.01	0.01	0.01	0.01	0.01	7
Acrinathrin	0.01	0.01	0.01	0.01	0.01	0.01	0.01	7
Alachlor	0.01	0.01	0.01	0.01	0.01	0.01	0.01	7
Aldicarb	0.005	0.005	0.005	0.01	0.01	0.01	0.01	7
Aldicarb-sulfon	0.01	0.01	0.01	0.01	0.01	0.01	0.01	7
Aldicarb-sulfoxid	0.005	0.005	0.005	0.01	0.01	0.01	0.01	7
Aldrin	0.01	0.01	0.01	0.01	0.01	0.01	0.01	7
Allethrin	0.01	0.01	0.01	0.01	0.01	0.01	0.01	7
Ametoctradin	0.01	0.01	0.01	0.01	0.01	0.01	0.01	7
Ametryn	0.01	0.01	0.01	0.01	0.01	0.01	0.01	7
Aminocarb	0.01	0.01	0.01	0.01	0.01	0.01	0.01	7
Aminopyralid	0.01	0.01	0.01	0.01	0.01	0.01	0.01	7
Amisulbrom		0.01	0.01	0.01	0.01	0.01	0.01	6
Amitraz	0.008	0.008	0.008	0.01	0.01	0.01	0.01	7
Anthrachinon	0.07	0.07	0.01	0.01	0.01	0.01	0.01	7
Atrazin	0.01	0.01	0.01	0.01	0.01	0.01	0.01	7
Azaconazol	0.01	0.01	0.01	0.01	0.01	0.01	0.01	7
Azadirachtin	0.01	0.01	0.01	0.01	0.01	0.01	0.01	7
Azinphosethyl	0.01	0.01	0.01	0.01	0.01	0.01	0.01	7
Azinphosmethyl	0.01	0.01	0.01	0.01	0.01	0.01	0.01	7
Azoxystrobin	0.01	0.01	0.01	0.01	0.01	0.01	0.01	7
Beflubutamid	0.01	0.01	0.01	0.01	0.01	0.01	0.01	7
Benalaxyl	0.01	0.01	0.01	0.01	0.01	0.01	0.01	7
Bendiocarb	0.01	0.01	0.01	0.01	0.01	0.01	0.01	7
Benfluralin	0.01	0.01	0.01	0.01	0.01	0.01	0.01	7
Benfuracarb	0.01	0.01	0.01	0.01	0.01	0.001	0.001	7
Benodanil	0.01	0.01	0.01	0.01	0.01	0.01	0.01	7
Bensulfuron-methyl	0.01	0.01	0.01	0.01	0.01	0.01	0.01	7
Bentazon	0.01	0.01	0.01	0.01	0.01	0.01	0.01	7
Benthiavalicarb-isopropyl	0.01	0.01	0.01	0.01	0.01	0.01	0.01	7
Bifenazat	0.01	0.01	0.01	0.01	0.01	0.01	0.01	7
Bifenazat-diazin			0.005	0.01	0.01	0.01	0.01	5
Bifenox	0.01	0.01	0.01	0.01	0.01	0.01	0.01	7
Bifenthrin	0.01	0.01	0.01	0.01	0.01	0.01	0.01	7
Binapacryl	0.01	0.01	0.01	0.1	0.1	0.1	0.1	7
Biphenyl	0.01	0.01	0.01	0.01	0.01	0.01	0.01	7
Bitertanol	0.01	0.01	0.01	0.01	0.01	0.01	0.01	7
Bixafen		0.01	0.01	0.01	0.01	0.01	0.01	6
Boscalid	0.01	0.01	0.01	0.01	0.01	0.01	0.01	7
Bromacil	0.01	0.01	0.01	0.01	0.01	0.01	0.01	7
Bromocyclen	0.01	0.01	0.01	0.01	0.01	0.01	0.01	7
Bromophos-ethyl	0.01	0.01	0.01	0.01	0.01	0.01	0.01	7
Bromophos(methyl)	0.01	0.01	0.01	0.01	0.01	0.01	0.01	7
Bromoxynil	0.01	0.01	0.01	0.01	0.01	0.01	0.01	7
Brompropylat	0.01	0.01	0.01	0.01	0.01	0.01	0.01	7
Bromuconazol	0.01	0.01	0.01	0.01	0.01	0.01	0.01	7
Bupirimat	0.01	0.01	0.01	0.01	0.01	0.01	0.01	7
Buprofezin	0.01	0.01	0.01	0.01	0.01	0.01	0.01	7
Butafenacil	0.01	0.01	0.01	0.01	0.01	0.01	0.01	7
Butocarboxim	0.01	0.01	0.01	0.01	0.01	0.01	0.01	7
Butocarboxim-sulfoxid	0.01	0.01	0.01	0.01	0.01	0.01	0.01	7
Buturon	0.01	0.01	0.01	0.01	0.01	0.01	0.01	7
Cadusafos	0.01	0.01	0.01	0.01	0.01	0.01	0.01	7
Captafol	0.05	0.05	0.01	0.01	0.01	0.01	0.01	7
Captan	0.01	0.01	0.01	0.01	0.01	0.01	0.01	7
Carbaryl	0.01	0.01	0.01	0.01	0.01	0.01	0.01	7
Carbendazim (incl. Benomyl)	0.01	0.01	0.01	0.01	0.01	0.01	0.01	7
Carbofuran	0.01	0.01	0.001	0.001	0.001	0.001	0.001	7
Carbofuran-3-hydroxy	0.01	0.01	0.001	0.001	0.001	0.001	0.001	7
Carbophenothion	0.01	0.01	0.01	0.01	0.01	0.01	0.01	7
Carbophenothion-methyl	0.01	0.01	0.01	0.01	0.01	0.01	0.01	7
Carbosulfan	0.01	0.01	0.001	0.01	0.01	0.001	0.001	7
Carboxin	0.01	0.01	0.01	0.01	0.01	0.01	0.01	7
Carfentrazon (freie Säure)		0.01	0.01	0.01	0.01	0.01	0.01	6
Carfentrazon-ethyl		0.01	0.01	0.005	0.005	0.005	0.005	6
Chinomethionat	0.01	0.01	0.01	0.01	0.01	0.01	0.01	7
Chlorantraniliprol	0.01	0.01	0.01	0.01	0.01	0.01	0.01	7
Chlorbensid	0.01	0.01	0.01	0.01	0.01	0.01	0.01	7
Chlorbenzilat	0.01	0.01	0.01	0.01	0.01	0.01	0.01	7
Chlorbromuron	0.01	0.01	0.01	0.01	0.01	0.01	0.01	7
Chlorbufam	0.01	0.01	0.01	0.01	0.01	0.01	0.01	7
cis-Chlordan	0.01	0.01	0.01	0.01	0.01	0.01	0.01	7
Chlordan, oxy-	0.01	0.01	0.01	0.01	0.01	0.01	0.01	7
Chlordan, trans-	0.01	0.01	0.01	0.01	0.01	0.01	0.01	7
Chlorethoxyfos					0.01	0.01	0.01	3
Chlorfenapyr	0.01	0.01	0.01	0.01	0.01	0.01	0.01	7
Chlorfenprop-methyl		0.01	0.01	0.01	0.01	0.01	0.01	6
Chlorfenson	0.01	0.01	0.01	0.01	0.01	0.01	0.01	7
Chlorfenvinphos	0.01	0.01	0.01	0.01	0.01	0.01	0.01	7
Chlorfluazuron	0.01	0.01	0.01	0.01	0.01	0.01	0.01	7
Chloridazon	0.01	0.01	0.01	0.01	0.01	0.01	0.01	7
Chloridazon-desphenyl					0.01			1
Chlormephos	0.01	0.01	0.01	0.01	0.01	0.01	0.01	7
Chloroneb	0.01	0.01	0.01	0.01	0.01	0.01	0.01	7
Chloroxuron	0.01	0.01	0.01	0.01	0.01	0.01	0.01	7
Chlorpropham	0.01	0.01	0.01	0.01	0.01	0.01	0.01	7
Chlorpropylat	0.01	0.01	0.01	0.01	0.01	0.01	0.01	7
Chlorpyrifos	0.01	0.01	0.01	0.01	0.01	0.01	0.01	7
Chlorpyrifos-methyl	0.01	0.01	0.01	0.01	0.01	0.01	0.01	7
Chlorpyrifos-methyl-desmethyl						0.005	0.005	2
Chlorsulfuron	0.01	0.01	0.01	0.01	0.01	0.01	0.01	7
Chlorthal-dimethyl	0.01	0.01	0.01	0.01	0.01	0.01	0.01	7
Chlorthalonil	0.01	0.01	0.01	0.01	0.01	0.01	0.01	7
Chlorthalonil-sulfonsäure						0.005	0.005	2
Chlorthion	0.01	0.01	0.01	0.01	0.01	0.01	0.01	7
Chlorthiophos	0.01	0.01	0.01	0.01	0.01	0.01	0.01	7
Chlortoluron	0.01	0.01	0.01	0.01	0.01	0.01	0.01	7
Chlozolinat	0.01	0.01	0.01	0.01	0.01	0.01	0.01	7
Cinosulfuron	0.01	0.01	0.01	0.01	0.01	0.01	0.01	7
Clethodim	0.01	0.01	0.01	0.01	0.01	0.005	0.005	7
Clethodim-sulfon						0.005	0.005	2
Clethodim-sulfoxid						0.005	0.005	2
Climbazol	0.01	0.01	0.01	0.01	0.01	0.01	0.01	7
Clodinafop-propargyl	0.01	0.01	0.01	0.01	0.01	0.01	0.01	7
Clofentezin	0.01	0.01	0.01	0.01	0.01	0.01	0.01	7
Clomazon	0.01	0.01	0.01	0.01	0.01	0.01	0.01	7
Clopyralid	0.01	0.01	0.05	0.05	0.05	0.05	0.05	7
Cloquintocet-mexyl	0.01	0.01	0.01	0.01	0.01	0.01	0.01	7
Clothianidin	0.01	0.01	0.005	0.01	0.01	0.01	0.01	7
Coumaphos	0.01	0.01	0.01	0.01	0.01	0.01	0.01	7
Crimidin	0.01	0.01	0.01	0.01	0.01	0.01	0.01	7
Crufomat	0.01	0.01	0.01	0.01	0.01	0.01	0.01	7
Cyanazin	0.01	0.01	0.01	0.01	0.01	0.01	0.01	7
Cyanofenphos	0.01	0.01	0.01	0.01	0.01	0.01	0.01	7
Cyanophos	0.01	0.01	0.01	0.01	0.01	0.01	0.01	7
Cyantraniliprol	0.01	0.01	0.01	0.01	0.01	0.01	0.01	7
Cyazofamid	0.01	0.01	0.01	0.01	0.01	0.01	0.01	7
Cycloat	0.01	0.01	0.01	0.01	0.01	0.01	0.01	7
Cycloxydim	0.01	0.01	0.01	0.01	0.01	0.01	0.01	7
Cycluron	0.01	0.01	0.01	0.01	0.01	0.01	0.01	7
Cyflufenamid	0.01	0.01	0.01	0.01	0.01	0.01	0.01	7
Cyflumetofen				0.01	0.01	0.01	0.01	4
Cyfluthrin	0.01	0.01	0.01	0.01	0.01	0.01	0.01	7
Cyfluthrin, beta-	0.01	0.01	0.01	0.01	0.01	0.01	0.01	7
Cyhalofop-butyl	0.01	0.01	0.01	0.01	0.01	0.01	0.01	7
Cyhalothrin, lambda-	0.01	0.01	0.01	0.01	0.01	0.01	0.01	7
Cymoxanil	0.01	0.01	0.01	0.01	0.01	0.01	0.01	7
Cypermethrin	0.01	0.01	0.01	0.01	0.01	0.01	0.01	7
Cypermethrin, alpha-	0.01	0.01	0.01	0.01	0.01	0.01	0.01	7
Cyphenothrin						0.01	0.01	2
Cyproconazol	0.01	0.01	0.01	0.01	0.01	0.01	0.01	7
Cyprodinil	0.01	0.01	0.01	0.01	0.01	0.01	0.01	7
Cyromazin	0.01	0.01	0.01	0.01	0.01	0.01	0.01	7
Daminozid					0.01			1
Dazomet	0.01	0.01	0.01	0.01	0.01	0.01	0.01	7
pp'-, op'-DDD	0.01	0.01	0.01	0.01	0.01	0.01	0.01	7
pp'-, op'-DDD	0.01	0.01	0.01	0.01	0.01	0.01	0.01	7
pp'-, op'-DDE	0.01	0.01	0.01	0.01	0.01	0.01	0.01	7
pp'-, op'-DDE	0.01	0.01	0.01	0.01	0.01	0.01	0.01	7
pp'-, op'-DDT	0.01	0.01	0.01	0.01	0.01	0.01	0.01	7
pp'-, op'-DDT	0.01	0.01	0.01	0.01	0.01	0.01	0.01	7
Deltamethrin	0.01	0.01	0.01	0.01	0.01	0.01	0.01	7
Demeton-S-methyl	0.01	0.01	0.01	0.01	0.01	0.01	0.01	7
Demeton-S-methylsulfon	0.01	0.01	0.01	0.01	0.01	0.005	0.005	7
Demeton-S-methylsulfoxid	0.01	0.01	0.01	0.01	0.01	0.005	0.005	7
Denatonium-benzoat						0.01	0.01	2
Desmedipham	0.01	0.01	0.01	0.01	0.01	0.01	0.01	7
Desmetryn	0.01	0.01	0.01	0.01	0.01	0.01	0.01	7
Diafenthiuron	0.01	0.01	0.01	0.01	0.01	0.01	0.01	7
Diazinon	0.01	0.01	0.01	0.01	0.01	0.01	0.01	7
Dicamba	0.01	0.01	0.05	0.05	0.05	0.05	0.05	7
Dichlobenil	0.01	0.01	0.01	0.01	0.01	0.01	0.01	7
Dichlofenthion	0.01	0.01	0.01	0.01	0.01	0.01	0.01	7
Dichlofluanid	0.01	0.01	0.01	0.01	0.01	0.01	0.01	7
Dichlorprop	0.01	0.01	0.01	0.01	0.01	0.005	0.005	7
Dichlorprop-butotyl						0.005	0.005	2
Dichlorvos	0.01	0.01	0.01	0.01	0.01	0.01	0.01	7
Diclobutrazol	0.01	0.01	0.01	0.01	0.01	0.01	0.01	7
Dicloran	0.01	0.01	0.01	0.01	0.01	0.01	0.01	7
Dicofol, o,p'-	0.01	0.01	0.01	0.01	0.01	0.01	0.01	7
Dicofol, p,p'-	0.01	0.01	0.01	0.01	0.01	0.01	0.01	7
Dicrotophos	0.01	0.01	0.01	0.01	0.01	0.01	0.01	7
Dieldrin	0.01	0.01	0.01	0.01	0.01	0.01	0.01	7
Diethofencarb	0.01	0.01	0.01	0.01	0.01	0.01	0.01	7
Difenoconazol	0.01	0.01	0.01	0.01	0.01	0.01	0.01	7
Difenoxuron		0.01	0.01	0.01	0.01	0.01	0.01	6
Diflubenzuron	0.01	0.01	0.01	0.01	0.01	0.01	0.01	7
Diflufenican	0.01	0.01	0.01	0.01	0.01	0.01	0.01	7
Dimefuron	0.01	0.01	0.01	0.01	0.01	0.01	0.01	7
Dimethachlor	0.01	0.01	0.01	0.01	0.01	0.01	0.01	7
Dimethenamid-P	0.01	0.01	0.01	0.01	0.01	0.01	0.01	7
Dimethoat	0.01	0.01	0.005	0.01	0.01	0.01	0.01	7
Dimethomorph	0.01	0.01	0.01	0.01	0.01	0.01	0.01	7
Dimetilan	0.01	0.01	0.01	0.01	0.01	0.01	0.01	7
Dimoxystrobin	0.01	0.01	0.01	0.01	0.01	0.01	0.01	7
Diniconazol	0.01	0.01	0.01	0.01	0.01	0.01	0.01	7
Dinocap	0.01	0.01	0.01	0.01	0.01	0.01	0.01	7
Dinotefuran	0.01	0.01	0.01	0.01	0.01	0.01	0.01	7
Dinoterb					0.01			1
Dioxacarb	0.01	0.01	0.01	0.01	0.01	0.01	0.01	7
Dioxathion	0.01	0.01	0.01	0.01	0.01	0.01	0.01	7
Diphenamid	0.01	0.01	0.01	0.01	0.01	0.01	0.01	7
Diphenylamin	0.01	0.01	0.01	0.01	0.01	0.01	0.01	7
Dipropetryn	0.01	0.01	0.01	0.01	0.01	0.01	0.01	7
Disulfoton	0.01	0.01	0.01	0.01	0.01	0.01	0.01	7
Disulfoton-sulfon	0.01	0.01	0.01	0.01	0.01	0.01	0.01	7
Disulfoton-sulfoxid	0.01	0.01	0.01	0.01	0.01	0.01	0.01	7
Ditalimfos	0.01	0.01	0.01	0.01	0.01	0.01	0.01	7
Dithianon	0.01	0.01	0.01	0.01	0.01	0.01	0.01	7
Diuron	0.01	0.01	0.01	0.01	0.01	0.01	0.01	7
DMST	0.01	0.01	0.01	0.01	0.01	0.01	0.01	7
Dodin	0.01	0.01	0.01	0.01	0.01	0.01	0.01	7
Edifenphos					0.01	0.01	0.01	3
Emamectin	0.01	0.01	0.01	0.01	0.01	0.01	0.01	7
Endosulfan, alpha-	0.01	0.01	0.005	0.01	0.01	0.01	0.01	7
Endosulfan, beta-	0.01	0.01	0.005	0.01	0.01	0.01	0.01	7
Endosulfansulfat	0.01	0.01	0.005	0.01	0.01	0.01	0.01	7
Endrin	0.01	0.01	0.01	0.01	0.01	0.01	0.01	7
EPN	0.01	0.01	0.01	0.01	0.01	0.01	0.01	7
Epoxiconazol	0.01	0.01	0.01	0.01	0.01	0.01	0.01	7
EPTC	0.01	0.01	0.01	0.01	0.01	0.01	0.01	7
Esfenvalerat	0.01	0.01	0.01	0.01	0.01	0.01	0.01	7
Etaconazol	0.01	0.01	0.01	0.01	0.01	0.01	0.01	7
Ethiofencarb	0.01	0.01	0.01	0.01	0.01	0.01	0.01	7
Ethiofencarb-sulfon	0.01	0.01	0.01	0.01	0.01	0.01	0.01	7
Ethiofencarb-sulfoxid	0.01	0.01	0.01	0.01	0.01	0.01	0.01	7
Ethion	0.01	0.01	0.01	0.01	0.01	0.01	0.01	7
Ethiprol					0.01	0.01	0.01	3
Ethirimol	0.01	0.01	0.01	0.01	0.01	0.01	0.01	7
Ethofumesat	0.01	0.01	0.01	0.01	0.01	0.005	0.005	7
Ethofumesat, 2-keto-			0.01	0.01	0.01	0.005	0.005	5
Ethofumesat, open-ring-2-keto-						0.005	0.005	2
Ethoprophos	0.01	0.01	0.01	0.01	0.01	0.01	0.01	7
Ethoxyquin	0.01	0.01	0.01	0.01	0.01	0.01	0.01	7
Etofenprox	0.01	0.01	0.01	0.01	0.01	0.01	0.01	7
Etoxazol	0.01	0.01	0.01	0.01	0.01	0.01	0.01	7
Etridiazol	0.1	0.1	0.01	0.01	0.01	0.01	0.01	7
Etrimfos	0.01	0.01	0.01	0.01	0.01	0.01	0.01	7
Famoxadon	0.01	0.01	0.01	0.01	0.01	0.01	0.01	7
Famphur	0.01	0.01	0.01	0.01	0.01	0.01	0.01	7
Fenamidon	0.01	0.01	0.01	0.01	0.01	0.01	0.01	7
Fenamiphos	0.01	0.01	0.005	0.01	0.01	0.005	0.005	7
Fenamiphos-sulfon	0.01	0.01	0.005	0.005	0.005	0.005	0.005	7
Fenamiphos-sulfoxid	0.01	0.01	0.005	0.005	0.005	0.005	0.005	7
Fenarimol	0.01	0.01	0.01	0.01	0.01	0.01	0.01	7
Fenazaquin	0.01	0.01	0.01	0.01	0.01	0.01	0.01	7
Fenbuconazol	0.01	0.01	0.01	0.01	0.01	0.01	0.01	7
Fenbutatinoxid	0.01	0.01	0.01	0.01	0.01	0.01	0.01	7
Fenchlorphos	0.01	0.01	0.01	0.01	0.01	0.005	0.005	7
Fenchlorphos-oxon					0.005	0.005	0.005	3
Fenfluthrin	0.01	0.01	0.01	0.01	0.01	0.01	0.01	7
Fenhexamid	0.01	0.01	0.01	0.01	0.01	0.01	0.01	7
Fenitrothion	0.01	0.01	0.01	0.01	0.01	0.01	0.01	7
Fenobucarb	0.01	0.01	0.01	0.01	0.01	0.01	0.01	7
Fenoxaprop-P-ethyl	0.01	0.01	0.01	0.01	0.01	0.01	0.01	7
Fenoxycarb	0.01	0.01	0.01	0.01	0.01	0.01	0.01	7
Fenpiclonil	0.01	0.01	0.01	0.01	0.01	0.01	0.01	7
Fenpicoxamid						0.01	0.01	2
Fenpropathrin	0.01	0.01	0.01	0.01	0.01	0.01	0.01	7
Fenpropidin	0.01	0.01	0.01	0.01	0.01	0.01	0.01	7
Fenpropimorph	0.01	0.01	0.01	0.01	0.01	0.01	0.01	7
Fenpyrazamin	0.01	0.01	0.01	0.01	0.01	0.01	0.01	7
Fenpyroximat	0.01	0.01	0.01	0.01	0.01	0.01	0.01	7
Fenson	0.01	0.01	0.01	0.01	0.01	0.01	0.01	7
Fensulfothion	0.01	0.01	0.01	0.01	0.01	0.005	0.005	7
Fensulfothion-oxon			0.005	0.01	0.01	0.005	0.005	5
Fensulfothion-oxon-sulfon			0.005	0.01	0.005	0.005	0.005	5
Fensulfothion-sulfon	0.01	0.01	0.01	0.01	0.01	0.005	0.005	7
Fenthion	0.01	0.01	0.005	0.01	0.01	0.005	0.005	7
Fenthion-oxon	0.01	0.01	0.005	0.01	0.01	0.005	0.005	7
Fenthion-oxonsulfon	0.01	0.01	0.005	0.01	0.01	0.005	0.005	7
Fenthion-oxonsulfoxid	0.01	0.01	0.005	0.01	0.01	0.005	0.005	7
Fenthion-sulfon	0.01	0.01	0.005	0.01	0.01	0.005	0.005	7
Fenthion-sulfoxid	0.01	0.01	0.006	0.01	0.01	0.005	0.005	7
Fentinacetat	0.01	0.01	0.01	0.01	0.01	0.01	0.01	7
Fenuron	0.01	0.01	0.01	0.01	0.01	0.01	0.01	7
Fenvalerat	0.01	0.01	0.01	0.01	0.01	0.01	0.01	7
Fipronil	0.005	0.005	0.005	0.01	0.01	0.005	0.005	7
Fipronil-desulfinyl	0.01	0.01	0.005	0.01	0.01	0.005	0.005	7
Fipronil-sulfid	0.01	0.01	0.005	0.01	0.01	0.005	0.005	7
Fipronil-sulfon	0.005	0.005	0.005	0.01	0.01	0.005	0.005	7
Flamprop-isopropyl	0.01	0.01	0.01	0.01	0.01	0.01	0.01	7
Flamprop-M-methyl	0.01	0.01	0.01	0.01	0.01	0.01	0.01	7
Flazasulfuron		0.01	0.01	0.01	0.01	0.01	0.01	6
Flonicamid	0.01	0.01	0.01	0.01	0.01	0.005	0.005	7
Florasulam	0.01	0.01	0.01	0.01	0.01	0.01	0.01	7
Fluazifop	0.01	0.01	0.01	0.01	0.01	0.005	0.005	7
Fluazifop-P-butyl	0.01	0.01	0.01	0.01	0.01	0.01	0.01	7
Fluazinam	0.01	0.01	0.01	0.01	0.01	0.01	0.01	7
Fluazuron	0.01	0.01	0.01	0.01	0.01	0.01	0.01	7
Flubendiamid	0.01	0.01	0.01	0.01	0.01	0.01	0.01	7
Flubenzimin	0.01	0.01	0.01	0.01	0.01	0.01	0.01	7
Fluchloralin	0.01	0.01	0.01	0.01	0.01	0.01	0.01	7
Flucythrinat	0.01	0.01	0.01	0.01	0.01	0.01	0.01	7
Fludioxonil	0.01	0.01	0.01	0.01	0.01	0.01	0.01	7
Flufenacet	0.01	0.01	0.01	0.01	0.01	0.01	0.01	7
Flufenacet-oxalat							0.01	1
Flufenacet-sulfonsäure							0.01	1
Flufenacet-thioglycolat-sulfoxid							0.01	1
Flufenoxuron	0.01	0.01	0.01	0.01	0.01	0.01	0.01	7
Flufenzin	0.01	0.01	0.01	0.01	0.01	0.01	0.01	7
Flumioxazin	0.01	0.01	0.01	0.01	0.01	0.01	0.01	7
Fluometuron	0.01	0.01	0.01	0.01	0.01	0.01	0.01	7
Fluopicolid	0.01	0.01	0.01	0.01	0.01	0.01	0.01	7
Fluopyram	0.01	0.01	0.01	0.01	0.01	0.01	0.01	7
Fluotrimazol	0.01	0.01	0.01	0.01	0.01	0.01	0.01	7
Fluoxastrobin	0.01	0.01	0.01	0.01	0.01	0.01	0.01	7
Flupyradifuron			0.01	0.01	0.01	0.01	0.01	5
Fluquinconazol	0.01	0.01	0.01	0.01	0.01	0.01	0.01	7
Fluroxypyr	0.01	0.01	0.01	0.01	0.01	0.01	0.01	7
Fluroxypyr-meptyl	0.01	0.01	0.01	0.01	0.01	0.01	0.01	7
Flurprimidol	0.01	0.01	0.01	0.01	0.01	0.01	0.01	7
Flusilazol	0.01	0.01	0.01	0.01	0.01	0.01	0.01	7
Fluthiacet-methyl	0.01	0.01	0.01	0.01	0.01	0.01	0.01	7
Flutianil						0.01	0.01	2
Flutolanil	0.01	0.01	0.01	0.01	0.01	0.01	0.01	7
Flutriafol	0.01	0.01	0.01	0.01	0.01	0.01	0.01	7
Fluvalinat, tau-	0.01	0.01	0.01	0.01	0.01	0.01	0.01	7
Fluxapyroxad					0.01	0.01	0.01	3
Folpet	0.1	0.1	0.01	0.01	0.01	0.01	0.01	7
Fonofos	0.01	0.01	0.01	0.01	0.01	0.01	0.01	7
Forchlorfenuron	0.01	0.01	0.01	0.01	0.01	0.01	0.01	7
Formetanat	0.01	0.01	0.01	0.01	0.01	0.01	0.01	7
Formothion	0.01	0.01	0.01	0.01	0.01	0.01	0.01	7
Fosthiazat	0.01	0.01	0.01	0.01	0.01	0.01	0.01	7
Fuberidazol	0.01	0.01	0.01	0.01	0.01	0.01	0.01	7
Furalaxyl	0.01	0.01	0.01	0.01	0.01	0.01	0.01	7
Furathiocarb	0.01	0.01	0.01	0.01	0.01	0.001	0.001	7
Gibberellinsäure	0.01	0.01	0.01	0.01	0.01	0.01	0.01	7
Halfenprox	0.01	0.01	0.01	0.01	0.01	0.01	0.01	7
Haloxyfop	0.01	0.01	0.01	0.01	0.01	0.01	0.01	7
Haloxyfop-methyl	0.01	0.01	0.01	0.01	0.01	0.01	0.01	7
HCH, alpha-	0.01	0.01	0.01	0.01	0.01	0.01	0.01	7
HCH, beta-	0.01	0.01	0.01	0.01	0.01	0.01	0.01	7
HCH, delta-	0.01	0.01	0.01	0.01	0.01	0.01	0.01	7
HCH, epsilon-	0.01	0.01	0.01	0.01	0.01	0.01	0.01	7
HCH, gamma- (Lindan)	0.01	0.01	0.01	0.01	0.01	0.01	0.01	7
Heptachlor	0.01	0.01	0.01	0.01	0.01	0.005	0.005	7
Heptachlorepoxid, cis-	0.01	0.01	0.01	0.01	0.01	0.005	0.005	7
Heptachlorepoxid, trans-	0.01	0.01	0.01	0.01	0.01	0.005	0.005	7
Heptenophos	0.01	0.01	0.01	0.01	0.01	0.01	0.01	7
Hexachlorbenzol	0.01	0.01	0.01	0.01	0.01	0.01	0.01	7
Hexaconazol	0.01	0.01	0.01	0.01	0.01	0.01	0.01	7
Hexaflumuron	0.01	0.01	0.01	0.01	0.01	0.01	0.01	7
Hexazinon	0.01	0.01	0.01	0.01	0.01	0.01	0.01	7
Hexythiazox	0.01	0.01	0.01	0.01	0.01	0.01	0.01	7
Imazalil	0.01	0.01	0.01	0.01	0.01	0.01	0.01	7
Imazaquin	0.01	0.01	0.01	0.01	0.01	0.01	0.01	7
Imazethapyr	0.01	0.01	0.01	0.01	0.01	0.01	0.01	7
Imazosulfuron	0.01	0.01	0.01	0.01	0.01	0.01	0.01	7
Imibenconazol	0.01	0.01	0.01	0.01	0.01	0.01	0.01	7
Imidacloprid	0.01	0.01	0.01	0.01	0.01	0.01	0.01	7
Indoxacarb	0.01	0.01	0.01	0.01	0.01	0.01	0.01	7
Iodofenphos	0.01	0.01	0.01	0.01	0.01	0.01	0.01	7
Iodosulfuron-methyl	0.01	0.01	0.01	0.01	0.01	0.01	0.01	7
Ioxynil	0.01	0.01	0.01	0.01	0.01	0.01	0.01	7
Iprobenfos	0.01	0.01	0.01	0.01	0.01	0.01	0.01	7
Iprodion	0.01	0.01	0.01	0.01	0.01	0.01	0.01	7
Iprovalicarb	0.01	0.01	0.01	0.01	0.01	0.01	0.01	7
Isazofos	0.01	0.01	0.01	0.01	0.01	0.01	0.01	7
Isocarbophos	0.01	0.01	0.01	0.01	0.01	0.01	0.01	7
Isodrin	0.01	0.01	0.01	0.01	0.01	0.01	0.01	7
Isofenphos	0.01	0.01	0.01	0.01	0.01	0.01	0.01	7
Isofenphos-methyl	0.01	0.01	0.01	0.01	0.01	0.01	0.01	7
Isofenphos-oxon	0.01	0.01	0.01	0.01	0.01	0.01	0.01	7
Isofetamid					0.01	0.01	0.01	3
Isoprocarb	0.01	0.01	0.01	0.01	0.01	0.01	0.01	7
Isoprothiolan	0.01	0.01	0.01	0.01	0.01	0.01	0.01	7
Isoproturon	0.01	0.01	0.01	0.01	0.01	0.01	0.01	7
Isopyrazam				0.01	0.01	0.01	0.01	4
Isoxaben	0.01	0.01	0.01	0.01		0.01	0.01	7
Isoxadifen-ethyl	0.01	0.01	0.01	0.01	0.01	0.01	0.01	7
Isoxaflutol	0.01	0.01	0.01	0.01	0.01	0.01	0.01	7
Isoxathion	0.01	0.01	0.01	0.01	0.01	0.01	0.01	7
Ivermectin			0.01	0.01	0.01	0.01	0.01	5
Karanjin							0.01	1
Kresoxim-methyl	0.01	0.01	0.01	0.01	0.01	0.01	0.01	7
Lenacil	0.01	0.01	0.01	0.01	0.01	0.01	0.01	7
Leptophos	0.01	0.01	0.01	0.01	0.01	0.01	0.01	7
Linuron	0.01	0.01	0.01	0.01	0.01	0.01	0.01	7
Lufenuron	0.01	0.01	0.01	0.01	0.01	0.01	0.01	7
Malaoxon	0.01	0.01	0.01	0.01	0.01	0.01	0.01	7
Malathion	0.01	0.01	0.01	0.01	0.01	0.01	0.01	7
Mandipropamid	0.01	0.01	0.01	0.01	0.01	0.01	0.01	7
Matrin					0.01	0.01	0.01	3
MCPA	0.01	0.01	0.01	0.01	0.01	0.005	0.005	7
MCPA-2-ethylhexylester						0.005	0.005	2
MCPB	0.01	0.01	0.01	0.01	0.01	0.01	0.01	7
Mecarbam	0.01	0.01	0.01	0.01	0.01	0.01	0.01	7
Mecoprop	0.01	0.01	0.01	0.01	0.01	0.01	0.01	7
Mefenpyr-diethyl	0.01	0.01	0.01	0.01	0.01	0.01	0.01	7
Mefentrifluconazol						0.01	0.01	2
Mepanipyrim	0.01	0.01	0.01	0.01	0.01	0.01	0.01	7
Mepronil	0.01	0.01	0.01	0.01	0.01	0.01	0.01	7
Meptyldinocap	0.01	0.01	0.01	0.01	0.01	0.01	0.01	7
Mesosulfuron-methyl	0.01	0.01	0.01	0.01	0.01	0.01	0.01	7
Mesotrion	0.01	0.01	0.01	0.01	0.01	0.01	0.01	7
Metaflumizon	0.01	0.01	0.01	0.01	0.01	0.01	0.01	7
Metalaxyl	0.01	0.01	0.01	0.01	0.01	0.01	0.01	7
Metamitron	0.01	0.01	0.01	0.01	0.01	0.01	0.01	7
Metazachlor	0.01	0.01	0.01	0.01	0.01	0.01	0.01	7
Metazachlor 479M04				0.01	0.01	0.005	0.005	4
Metazachlor 479M08				0.005	0.005	0.005	0.005	4
Metazachlor 479M16				0.01	0.01	0.005	0.005	4
Metconazol	0.01	0.01	0.01	0.01	0.01	0.01	0.01	7
Methabenzthiazuron	0.01	0.01	0.01	0.01	0.01	0.01	0.01	7
Methacrifos	0.01	0.01	0.01	0.01	0.01	0.01	0.01	7
Methamidophos	0.01	0.01	0.01	0.01	0.01	0.01	0.01	7
Methidathion	0.01	0.01	0.01	0.01	0.01	0.01	0.01	7
Methiocarb (Mercaptodimethur)	0.01	0.01	0.005	0.01	0.01	0.01	0.01	7
Methiocarb-sulfon	0.01	0.01	0.005	0.01	0.01	0.01	0.01	7
Methiocarb-sulfoxid	0.01	0.01	0.005	0.01	0.01	0.01	0.01	7
Methomyl	0.01	0.01	0.01	0.01	0.01	0.01	0.01	7
Methoprotryn	0.01	0.01	0.01	0.01	0.01	0.01	0.01	7
Methoxychlor	0.01	0.01	0.01	0.01	0.01	0.01	0.01	7
Methoxyfenozid	0.01	0.01	0.01	0.01	0.01	0.01	0.01	7
Methylpentachloro-phenylsulfid	0.01	0.01	0.01	0.01	0.01	0.01	0.01	7
Metobromuron	0.01	0.01	0.01	0.01	0.01	0.01	0.01	7
Metolachlor	0.01	0.01	0.01	0.01	0.01	0.01	0.01	7
Metolcarb	0.01	0.01	0.01	0.01	0.01	0.01	0.01	7
Metosulam	0.01	0.01	0.01	0.01	0.01	0.01	0.01	7
Metoxuron	0.01	0.01	0.01	0.01	0.01	0.01	0.01	7
Metrafenon	0.01	0.01	0.01	0.01	0.01	0.01	0.01	7
Metribuzin	0.01	0.01	0.01	0.01	0.01	0.01	0.01	7
Metsulfuron-methyl	0.01	0.01	0.01	0.01	0.01	0.01	0.01	7
Mevinphos	0.01	0.01	0.01	0.01	0.01	0.01	0.01	7
Milbemectin A3-, A4-	0.01	0.01	0.01	0.01	0.01	0.01	0.01	7
Milbemectin A3-, A4-	0.01	0.01	0.01	0.01	0.01	0.01	0.01	7
Mirex	0.01	0.01	0.01	0.01	0.01	0.01	0.01	7
Molinat	0.01	0.01	0.01	0.01	0.01	0.01	0.01	7
Monocrotophos	0.01	0.01	0.01	0.01	0.01	0.01	0.01	7
Monolinuron	0.01	0.01	0.01	0.01	0.01	0.01	0.01	7
Monuron	0.01	0.01	0.01	0.01	0.01	0.01	0.01	7
Myclobutanil	0.01	0.01	0.01	0.01	0.01	0.01	0.01	7
N,N-Diethyl-m-toluamid (DEET)	0.01	0.01	0.01	0.01	0.01	0.01	0.01	7
Napropamid	0.01	0.01	0.01	0.01	0.01	0.01	0.01	7
Neburon	0.01	0.01	0.01	0.01	0.01	0.01	0.01	7
Nereistoxin	0.1	0.1	0.05	0.01		0.01	0.01	6
Nicosulfuron	0.01	0.01	0.01	0.01	0.01	0.01	0.01	7
Nitenpyram	0.01	0.01	0.01	0.01	0.01	0.01	0.01	7
Nitralin	0.01	0.01	0.1	0.01	0.01	0.01	0.01	7
Nitrapyrin	0.01	0.01	0.05	0.01	0.01	0.01	0.01	7
Nitrofen	0.01	0.01	0.01	0.01	0.01	0.01	0.01	7
Nitrothal-isopropyl	0.01	0.01	0.01	0.01	0.01	0.01	0.01	7
Norflurazon	0.01	0.01	0.01	0.01	0.01	0.01	0.01	7
Novaluron	0.01	0.01	0.01	0.01	0.01	0.01	0.01	7
Nuarimol	0.01	0.01	0.01	0.01	0.01	0.01	0.01	7
Ofurace	0.01	0.01	0.01	0.01	0.01	0.01	0.01	7
Omethoat	0.01	0.01	0.005	0.01	0.01	0.01	0.01	7
Oryzalin	0.01	0.01	0.01	0.01	0.01	0.01	0.01	7
Oxadiargyl						0.01	0.01	2
Oxadiazon	0.01	0.01	0.01	0.01	0.01	0.01	0.01	7
Oxadixyl	0.01	0.01	0.01	0.01	0.01	0.01	0.01	7
Oxamyl	0.01	0.01	0.01	0.01	0.01	0.01	0.01	7
Oxamyl-oxim		0.01	0.01	0.01	0.01	0.01	0.01	6
Oxathiapiprolin						0.01	0.01	2
Oxyfluorfen	0.01	0.01	0.01	0.01	0.01	0.01	0.01	7
Oxymatrin					0.1	0.1	0.1	3
Paclobutrazol	0.01	0.01	0.01	0.01	0.01	0.01	0.01	7
Paraoxon	0.01	0.01	0.01	0.01	0.01	0.01	0.01	7
Paraoxon-methyl	0.01	0.01	0.01	0.01	0.01	0.01	0.01	7
Parathion	0.01	0.01	0.01	0.01	0.01	0.01	0.01	7
Parathion-methyl	0.01	0.01	0.01	0.01	0.01	0.01	0.01	7
Pebulat	0.01	0.01	0.01	0.01	0.01	0.01	0.01	7
Penconazol	0.01	0.01	0.01	0.01	0.01	0.01	0.01	7
Pencycuron	0.01	0.01	0.01	0.01	0.01	0.01	0.01	7
Pendimethalin	0.01	0.01	0.01	0.01	0.01	0.01	0.01	7
Pentachloranilin	0.01	0.01	0.01	0.01	0.01	0.01	0.01	7
Pentachloranisol	0.01	0.01	0.01	0.01	0.01	0.01	0.01	7
Pentachlorbenzol	0.01	0.01	0.01	0.01	0.01	0.01	0.01	7
Pentachlorphenol	0.01	0.01	0.01	0.01	0.01	0.01	0.01	7
Penthiopyrad	0.01	0.01	0.01	0.01	0.01	0.01	0.01	7
Permethrin	0.01	0.01	0.01	0.01	0.01	0.01	0.01	7
Perthan	0.01	0.01	0.01	0.01	0.01	0.01	0.01	7
Pethoxamid	0.01	0.01	0.01	0.01	0.01	0.01	0.01	7
Phenkapton	0.05	0.05	0.01	0.01	0.01	0.01	0.01	7
Phenmedipham	0.01	0.01	0.01	0.01	0.01	0.01	0.01	7
Phenthoat	0.01	0.01	0.01	0.01	0.01	0.01	0.01	7
Phorat	0.01	0.01	0.01	0.01	0.01	0.005	0.005	7
Phorat-oxon	0.01	0.01	0.01	0.01	0.01	0.005	0.005	7
Phorat-oxonsulfon	0.01	0.01	0.01	0.01	0.01	0.005	0.005	7
Phorat-oxonsulfoxid	0.01	0.01	0.01	0.01	0.01	0.005	0.005	7
Phorat-sulfon	0.01	0.01	0.005	0.01	0.01	0.005	0.005	7
Phorat-sulfoxid	0.01	0.01	0.005	0.01	0.01	0.005	0.005	7
Phosalon	0.01	0.01	0.01	0.01	0.01	0.01	0.01	7
Phosmet	0.01	0.01	0.01	0.01	0.01	0.005	0.005	7
Phosmet-oxon		0.01	0.01	0.005	0.005	0.005	0.005	6
Phosphamidon	0.01	0.01	0.01	0.01	0.01	0.01	0.01	7
Phoxim	0.01	0.01	0.01	0.01	0.01	0.01	0.01	7
Phthalimid		0.01	0.01	0.01	0.01	0.01	0.01	6
Picaridin	0.01	0.01	0.01	0.01	0.01	0.01	0.01	7
Picolinafen	0.01	0.01	0.01	0.01	0.01	0.01	0.01	7
Picoxystrobin	0.01	0.01	0.01	0.01	0.01	0.01	0.01	7
Piperonylbutoxid	0.01	0.01	0.01	0.01	0.01	0.01	0.01	7
Pirimicarb	0.01	0.01	0.005	0.01	0.01	0.01	0.01	7
Pirimicarb-desmethyl	0.01	0.01	0.005	0.01	0.01	0.01	0.01	7
Pirimicarb-desmethylformamido	0.01	0.01	0.01	0.01	0.01	0.01	0.01	7
Pirimiphos-ethyl	0.01	0.01	0.01	0.01	0.01	0.01	0.01	7
Pirimiphos-methyl	0.01	0.01	0.01	0.01	0.01	0.01	0.01	7
Prochloraz		0.01	0.005	0.01	0.01	0.005	0.005	6
Prochloraz-BTS-44595		0.005	0.005	0.01	0.01	0.005	0.005	6
Prochloraz-BTS-44596		0.01	0.005	0.01	0.01	0.005	0.005	6
Procymidon	0.01	0.01	0.01	0.01	0.01	0.01	0.01	7
Profenofos	0.01	0.01	0.01	0.01	0.01	0.01	0.01	7
Profluralin	0.01	0.01	0.01	0.01	0.01	0.01	0.01	7
Profoxydim	0.01	0.01	0.01	0.01	0.01	0.01	0.01	7
Prohexadion	0.05	0.05	0.05	0.01	0.01	0.01	0.01	7
Promecarb	0.01	0.01	0.01	0.01	0.01	0.01	0.01	7
Prometryn	0.01	0.01	0.01	0.01	0.01	0.01	0.01	7
Propachlor	0.01	0.01	0.01	0.01	0.01	0.01	0.01	7
Propamocarb	0.01	0.01	0.01	0.01	0.01	0.01	0.01	7
Propanil	0.01	0.01	0.01	0.01	0.01	0.01	0.01	7
Propaquizafop	0.01	0.01	0.01	0.01	0.01	0.01	0.01	7
Propargit	0.01	0.01	0.01	0.01	0.01	0.01	0.01	7
Propazin	0.01	0.01	0.01	0.01	0.01	0.01	0.01	7
Propetamphos	0.01	0.01	0.01	0.01	0.01	0.01	0.01	7
Propham	0.01	0.01	0.01	0.01	0.01	0.01	0.01	7
Propiconazol	0.01	0.01	0.01	0.01	0.01	0.01	0.01	7
Propoxur	0.01	0.01	0.01	0.01	0.01	0.01	0.01	7
Propoxycarbazon	0.01	0.01	0.01	0.01	0.01	0.01	0.01	7
Propyzamid	0.01	0.01	0.01	0.01	0.01	0.01	0.01	7
Proquinazid	0.01	0.01	0.01	0.01	0.01	0.01	0.01	7
Prosulfocarb	0.01	0.01	0.01	0.01	0.01	0.01	0.01	7
Prosulfuron	0.01	0.01	0.01	0.01	0.01	0.01	0.01	7
Prothioconazol	0.01	0.01	0.01	0.01	0.01	0.01	0.01	7
Prothioconazol-desthio	0.01	0.01	0.01	0.01	0.01	0.01	0.01	7
Prothiofos	0.01	0.01	0.01	0.01	0.01	0.01	0.01	7
Pymetrozin	0.01	0.01	0.01	0.01	0.01	0.01	0.01	7
Pyraclofos						0.01	0.01	2
Pyraclostrobin	0.01	0.01	0.01	0.01	0.01	0.01	0.01	7
Pyraflufen-ethyl	0.01	0.01	0.01	0.01	0.01	0.01	0.01	7
Pyrazophos	0.01	0.01	0.01	0.01	0.01	0.01	0.01	7
Pyrethrine (Cinerin I + II, Jasmolin I + II, Pyrethrin I + II)	0.01	0.01	0.005	0.01	0.01	0.01	0.01	7
Pyrethrine (Cinerin II)			0.005					1
Pyrethrine (Jasmolin I)			0.005					1
Pyrethrine (Jasmolin II)			0.005					1
Pyrethrine (Pyrethrin I)			0.005					1
Pyrethrine (Pyrethrin II)			0.005					1
Pyridaben	0.01	0.01	0.01	0.01	0.01	0.01	0.01	7
Pyridalyl	0.01	0.01	0.01	0.01	0.01	0.01	0.01	7
Pyridaphenthion	0.01	0.01	0.01	0.01	0.01	0.01	0.01	7
Pyridat	0.01	0.01	0.01	0.01	0.01	0.01	0.01	7
Pyrifenox	0.01	0.01	0.01	0.01	0.01	0.01	0.01	7
Pyrimethanil	0.01	0.01	0.01	0.01	0.01	0.01	0.01	7
Pyrimidifen	0.01	0.01	0.01	0.01	0.01	0.01	0.01	7
Pyriofenon					0.01	0.01	0.01	3
Pyriproxyfen	0.01	0.01	0.01	0.01	0.01	0.01	0.01	7
Pyroxsulam	0.01	0.01	0.01	0.01	0.01	0.01	0.01	7
Quinalphos	0.01	0.01	0.01	0.01	0.01	0.01	0.01	7
Quinmerac	0.01	0.01	0.01	0.01	0.01	0.01	0.01	7
Quinoclamin		0.01	0.01	0.01	0.01	0.01	0.01	6
Quinoxyfen	0.01	0.01	0.01	0.01	0.01	0.01	0.01	7
Quintozen	0.01	0.01	0.01	0.01	0.01	0.01	0.01	7
Quizalofop-ethyl	0.01	0.01	0.01	0.01	0.01	0.01	0.01	7
Quizalofop-p	0.01	0.01	0.01	0.01	0.01	0.01	0.01	7
Rabenzazol	0.01	0.01	0.01	0.01	0.01	0.01	0.01	7
Rotenon	0.01	0.01	0.01	0.01	0.01	0.01	0.01	7
S 421	0.01	0.01	0.01	0.01	0.01	0.01	0.01	7
Saflufenacil						0.005	0.005	2
Saflufenacil M800H11						0.005	0.005	2
Saflufenacil M800H35						0.005	0.005	2
Sethoxydim	0.01	0.01	0.01	0.01	0.01	0.01	0.01	7
Silafluofen	0.01	0.01	0.01	0.01	0.01	0.01	0.01	7
Silthiofam	0.01	0.01	0.01	0.01	0.01	0.01	0.01	7
Simazin	0.01	0.01	0.01	0.01	0.01	0.01	0.01	7
Spinetoram	0.01	0.01	0.01	0.01	0.01	0.01	0.01	7
Spinosad	0.01	0.01	0.01	0.01	0.01	0.01	0.01	7
Spirodiclofen	0.01	0.01	0.01	0.01	0.01	0.01	0.01	7
Spiromesifen	0.01	0.01	0.01	0.01	0.01	0.01	0.01	7
Spirotetramat	0.01	0.01	0.005	0.01	0.005	0.005	0.005	7
BYI08330-enol	0.005	0.005	0.005	0.005	0.005	0.005	0.005	7
BYI08330-enol-glucosid	0.01	0.01	0.005	0.005	0.005	0.005	0.005	7
BYI08330-ketohydroxy	0.01	0.01	0.005	0.005	0.005	0.005	0.005	7
BYI08330-monohydroxy	0.01	0.01	0.005	0.005	0.005	0.005	0.005	7
Spiroxamin	0.01	0.01	0.01	0.01	0.01	0.01	0.01	7
Sulfentrazon	0.01	0.01	0.01	0.01	0.01	0.01	0.01	7
Sulfotep	0.01	0.01	0.01	0.01	0.01	0.01	0.01	7
Sulfoxaflor	0.01	0.01	0.01	0.01	0.01	0.01	0.01	7
Sulprofos	0.01	0.01	0.01	0.01	0.01	0.01	0.01	7
Tebuconazol	0.01	0.01	0.01	0.01	0.01	0.01	0.01	7
Tebufenozid	0.01	0.01	0.01	0.01	0.01	0.01	0.01	7
Tebufenpyrad	0.01	0.01	0.01	0.01	0.01	0.01	0.01	7
Tebupirimfos					0.01	0.01	0.01	3
Tebutam	0.01	0.01	0.01	0.01	0.01	0.01	0.01	7
Tecnazen	0.01	0.01	0.01	0.01	0.01	0.01	0.01	7
Teflubenzuron	0.01	0.01	0.01	0.01	0.01	0.01	0.01	7
Tefluthrin	0.01	0.01	0.01	0.01	0.01	0.01	0.01	7
Tepraloxydim	0.01	0.01	0.01	0.01	0.01	0.01	0.01	7
Terbacil	0.01	0.01	0.01	0.1	0.1	0.1	0.1	7
Terbufos	0.01	0.01	0.01	0.01	0.01	0.01	0.01	7
Terbufos-sulfon	0.01	0.01	0.01	0.01	0.01	0.01	0.01	7
Terbufos-sulfoxid	0.01	0.01	0.01	0.01	0.01	0.01	0.01	7
Terbumeton	0.01	0.01	0.01	0.01	0.01	0.01	0.01	7
Terbuthylazin	0.01	0.01	0.01	0.01	0.01	0.01	0.01	7
Terbutryn	0.01	0.01	0.01	0.01	0.01	0.01	0.01	7
Tetrachlorvinphos	0.01	0.01	0.01	0.01	0.01	0.01	0.01	7
Tetraconazol	0.01	0.01	0.01	0.01	0.01	0.01	0.01	7
Tetradifon	0.01	0.01	0.01	0.01	0.01	0.01	0.01	7
Tetrahydrophthalimid	0.01	0.01	0.01	0.01	0.01	0.01	0.01	7
Tetramethrin	0.01	0.01	0.01	0.01	0.01	0.01	0.01	7
Tetrasul	0.01	0.01	0.01	0.01	0.01	0.01	0.01	7
TFNA	0.01	0.01	0.01	0.01	0.01	0.005	0.005	7
TFNG	0.01	0.01	0.01	0.01	0.01	0.005	0.005	7
Thiabendazol	0.01	0.01	0.01	0.01	0.01	0.01	0.01	7
Thiabendazol-5-hydroxy	0.01	0.01						2
Thiacloprid	0.01	0.01	0.01	0.01	0.01	0.01	0.01	7
Thiamethoxam	0.01	0.01	0.005	0.01	0.01	0.01	0.01	7
Thifensulfuron-methyl	0.01	0.01	0.01	0.01	0.01	0.01	0.01	7
Thiobencarb	0.01	0.01	0.01	0.01	0.01	0.01	0.01	7
Thiocyclam	0.01	0.01	0.01	0.01	0.01	0.01	0.01	7
Thiodicarb	0.01	0.01	0.01	0.01	0.01	0.01	0.01	7
Thiofanox	0.01	0.01	0.01	0.01	0.01	0.005	0.005	7
Thiofanox-sulfon	0.01	0.01	0.01	0.01	0.01	0.005	0.005	7
Thiofanox-sulfoxid	0.01	0.01	0.01	0.01	0.01	0.005	0.005	7
Thiometon	0.01	0.01	0.01	0.01	0.01	0.01	0.01	7
Thionazin	0.01	0.01	0.01	0.01	0.01	0.01	0.01	7
Thiophanat-methyl	0.01	0.01	0.01	0.01	0.01	0.01	0.01	7
Tolclofos-methyl	0.01	0.01	0.01	0.01	0.01	0.01	0.01	7
Tolfenpyrad	0.01	0.01	0.01	0.01	0.01	0.01	0.01	7
Tolyfluanid	0.01	0.01	0.01	0.01	0.01	0.01	0.01	7
Tralkoxydim	0.01	0.01	0.01	0.01	0.01	0.01	0.01	7
Transfluthrin	0.01	0.01	0.01	0.01	0.01	0.01	0.01	7
Triadimefon	0.01	0.01	0.01	0.01	0.01	0.01	0.01	7
Triadimenol	0.01	0.01	0.01	0.01	0.01	0.01	0.01	7
Triallat	0.01	0.01	0.01	0.01	0.01	0.01	0.01	7
Triamiphos	0.01	0.01	0.01	0.01	0.01	0.01	0.01	7
Triasulfuron	0.01	0.01	0.01	0.01	0.01	0.01	0.01	7
Triazamat	0.01	0.01	0.01	0.01	0.01	0.01	0.01	7
Triazophos	0.01	0.01	0.01	0.01	0.01	0.01	0.01	7
Trichlorfon	0.01	0.01	0.01	0.01	0.01	0.01	0.01	7
Trichloronat	0.01	0.01	0.01	0.01	0.01	0.01	0.01	7
Triclopyr	0.01	0.01	0.01	0.01	0.01	0.01	0.01	7
Tricyclazol	0.01	0.01	0.01	0.01	0.01	0.01	0.01	7
Tridemorph	0.01	0.01	0.01	0.1	0.1	0.1	0.1	7
Trietazin	0.01	0.01	0.01	0.01	0.01	0.01	0.01	7
Trifloxystrobin	0.01	0.01	0.01	0.01	0.01	0.01	0.01	7
Triflumizol	0.01	0.01	0.01	0.01	0.01	0.005	0.005	7
Triflumizol-FM6	0.01	0.01	0.01	0.01	0.01	0.005	0.005	7
Triflumuron	0.01	0.01	0.01	0.01	0.01	0.01	0.01	7
Trifluralin	0.01	0.01	0.01	0.01	0.01	0.01	0.01	7
Triflusulfuron (IN-M7222)						0.01	0.01	2
Triflusulfuron-methyl	0.01	0.01	0.01	0.01	0.01	0.01	0.01	7
Triforin	0.01	0.01	0.01	0.01	0.01	0.01	0.01	7
Triticonazol	0.01	0.01	0.01	0.01	0.01	0.01	0.01	7
Uniconazol	0.01	0.01	0.01	0.01	0.01	0.01	0.01	7
Valifenalat	0.01	0.01	0.01	0.01	0.01	0.01	0.01	7
Vamidothion	0.01	0.01	0.01	0.01	0.01	0.01	0.01	7
Vinclozolin	0.01	0.01	0.01	0.01	0.01	0.01	0.01	7
Zoxamid	0.01	0.01	0.01	0.01	0.01	0.01	0.01	7

## Sheet: AIs_LOQ_lab2
				Limit of quantification LOQ [mg/kg]
Active ingredients analysed	Substance group	Detection module	type	2016-Jan	2017-May	2018-Oct	2019-May	2020-Aug	2021-Mar	Total samples	Average across years	Year-month
Number of AIs analysed	529	560	365	516	526	538	540	543	559	3222	537
1-Chloronaphtalin	Napthalinderivat	GC-MS						0.01	0.01	2
1,2 Dibrom-3-Chlorpropan		GC-MS		0.01	0.01		0.01	0.01	0.01	5
1,4-Dimethylnaphthalene		GC-MS	growth regulator						0.01	1
2-(1)-Napthtoxyessigsäure (NAA) und 1-Naphthylacetamid (Summe von 1- naphthylacetamide and 1-naphthylessigsäure und ihre Salze, ausgedrückt als 1- naphythlessigsäure)	Synth.Auxin	LC-MS/MS	auxin-like effect	0.01	0.01	0.01	0.01	0.01	0.01	6
2-Phenylphenol (Summe aus 2-Phenylphenol und seinen Konjugaten, ausgedrückt als 2-Phenylphenol) (R)	Phenol	GC-MS	fungicide	0.01	0.01	0.01	0.01	0.01	0.01	6
2,4-D (Summe aus 2,4-D, seinen Salzen, ihren Estern und ihren Konjugaten, ausgedrückt als 2,4-D)	Phenoxycarbonsäuren	LC-MS/MS	herbicide	0.01	0.01	0.01	0.01	0.01	0.01	6
2,4-DB (Summe aus 2,4-DB, seinen Salzen, seinen Estern und seinen Konjugaten, ausgedrückt als 2,4-DB) (R)	Phenoxycarbonsäuren	LC-MS/MS	herbicide		0.01	0.01	0.01	0.01	0.01	5
2,4-Dimethylanilin	Amidin	LC-MS/MS	herbicide		0.01	0.01	0.01	0.01	0.01	5
2,4,5-T (Summe von 2,4,5-T, seinen Salzen und Estern, ausgedrückt als 2,4,5-T) (F)	Aryloxyalkansäuren/-ester	LC-MS/MS				0.01	0.01	0.01	0.01	4
3-Decen-2-one	Synthetisch	LC-MS/MS	pesticide		0.01	0.01	0.01	0.01	0.01	5
3,5-Dichloranilin	Anilin	GC-MS	metabolite	0.01	0.01	0.01	0.01	0.01	0.01	6
4-Bromphenylharnstoff	Harnstoff-Derivate	LC-MS/MS	fungicide		0.01	0.01	0.01	0.01	0.01	5
4-CPA (4-chlorophenoxyaceticacid = PCPA)	Auxinanalog	LC-MS/MS				0.01	0.01	0.01	0.01	4
4,4-Dibromobenzophenon	Metabolite	GC-MS	metabolite	0.01	0.01	0.01	0.01	0.01	0.01	6
6-Benzyladenin	Cytokinin	LC-MS/MS		0.01	0.01	0.01	0.01	0.01	0.01	6
Abamectin (Summe von avermectin B1a, avermectin B1b and delta-8,9 isomer von avermectin B1a, ausgedrückt als avermectin B1a) (F) (R)	Avermectine	LC-MS/MS	acaricide, insecticide	0.05	0.05	0.05	0.05	0.05	0.05	6
Acephat	Organophosphate	GC-MS	insecticide	0.02	0.02	0.02	0.02	0.02	0.02	6
Acequinocyl	Sonstige	GC-MS	acaricide	0.01	0.01	0.01	0.01	0.01	0.01	6
Acetamiprid (R)	Neonicotinoide	LC-MS/MS	insecticide	0.01	0.01	0.01	0.01	0.01	0.01	6
Acetochlor		LC-MS/MS	herbicide						0.01	1
Acibenzolar-S-methyl (Summe aus Acibenzolar-S-methyl und Acibenzolarsäure (frei und konjugiert), ausgedrückt als Acibenzolar-S-methyl)	Benzothiazol	GC-MS	preventative fungicide	0.01	0.01	0.01	0.01	0.01	0.01	6
Aclonifen	Diphenylether	GC-MS	herbicide	0.01	0.01	0.01	0.01	0.01	0.01	6
Acrinathrin (F)	Pyrethroid	GC-MS	insecticide, acaricide	0.01	0.01	0.01	0.01	0.01	0.01	6
Alachlor	Chloracetamid	GC-MS	herbicide	0.01	0.01	0.01	0.01	0.01	0.01	6
Aldicarb (Summe aus Aldicarb, seinem Sulfoxid und seinem Sulfon, ausgedrückt als Aldicarb)	Oxim-Carbamate	LC-MS/MS	insecticide, acaricide, nematicide	0.01	0.01	0.01	0.01	0.01	0.01	6
Aldrin (HHDN)	Organochlorpestizid	GC-MS	insecticide	0.01	0.01	0.01	0.01	0.01	0.01	6
Allethrin	Pyrethroid	GC-MS	insecticide	0.01	0.01	0.01	0.01	0.01	0.01	6
Ametoctradin (R)	Triazol-Pyrimidylamine	LC-MS/MS	fungicide		0.01	0.01	0.01	0.01	0.01	5
Ametryn	Triazin	GC-MS	herbicide	0.01	0.01	0.01	0.01	0.01	0.01	6
Amidosulfuron (A) (R)	Sulfonyl-Harnstoffe	LC-MS/MS	herbicide	0.01	0.01	0.01	0.01	0.01	0.01	6
Aminocarb	Carbamat	GC-MS	insecticide	0.01	0.01	0.01	0.01	0.01	0.01	6
Aminopyralid	synthetische Auxine	LC-MS/MS	herbicide	0.01	0.01	0.01	0.01	0.01	0.01	6
Amitraz (Amitraz einschließlich seiner Metaboliten, die die 2,4-Dimethylanilin- Gruppe enthalten, ausgedrückt als Amitraz)	Amidine	LC-MS/MS	insecticide, acaricide	0.01	0.01	0.01	0.01	0.01	0.01	6
Ancymidol	Pyrimidinyl Carbinol	GC-MS	growth regulator	0.01	0.01	0.01	0.01	0.01	0.01	6
Anthraquinon (F)		GC-MS	repellent	0.01	0.01	0.01	0.01	0.01	0.01	6
Asulam		LC-MS/MS	herbicide						0.01	1
Atrazin (F)	Triazin	GC-MS	herbicide	0.01	0.01	0.01	0.01	0.01	0.01	6
Atrazin-Desisopropyl	Triazine	GC-MS	herbicide			0.01	0.01	0.01	0.01	4
Azaconazol	Triazol	GC-MS	fungicide	0.01	0.01	0.01	0.01	0.01	0.01	6
Azadirachtin	Limonoide	LC-MS/MS	insecticide	0.02	0.02	0.02	0.02	0.02	0.02	6
Azametiphos	Organophosphate	LC-MS/MS	insecticide	0.01	0.01	0.01	0.01	0.01	0.01	6
Azinphos-ethyl (F)	Thiophosphorsäureester	GC-MS	insecticide	0.02	0.02	0.02	0.02	0.02	0.02	6
Azinphos-methyl (F)	Thiophosphorsäureester	GC-MS	broad-spectrum	0.02	0.02	0.02	0.02	0.02	0.02	6
Aziprotryn	Triazin	LC-MS/MS	herbicide	0.01	0.01	0.01	0.01	0.01	0.01	6
Azoxystrobin	Strobilurin	Kombi (GC,LC)	fungicide	0.01	0.01	0.01	0.01	0.01	0.01	6
Benalaxyl einschließlich anderer Gemische seiner Isomerbestandteile, einschließlich Benalaxyl-M (Summe der Isomeren)	Phenylamid	GC-MS	fungicide	0.01	0.01	0.01	0.01	0.01	0.01	6
Bendiocarb	Carbamate	GC-MS	insecticide	0.01	0.01	0.01	0.01	0.01	0.01	6
Benfluralin (F)	Dinitroanilin	GC-MS	herbicide	0.01	0.01	0.01	0.01	0.01	0.01	6
Benfuracarb		LC-MS/MS	insecticide			0.01	0.01	0.001	0.01	4
Benomyl		LC-MS/MS	fungicide	0.01	0.01	0.01	0.01	0.01	0.01	6
Bensulfuron_Methyl	Sulfonyl-Harnstoffe	LC-MS/MS	herbicide			0.01	0.01	0.01	0.01	4
Bentazon	Thiadiazine	GC-MS	herbicide	0.01	0.01	0.01	0.01	0.01	0.01	6
Benthiavalicarb-isopropyl	Carbamate	LC-MS/MS	fungicide	0.01	0.01	0.01	0.01	0.01	0.01	6
Benzovindflupyr		LC-MS/MS	fungicide						0.01	1
Bifenazat	Hydrazincarboxylat	GC-MS	insecticide	0.01	0.01	0.01	0.01	0.01	0.01	6
Bifenox (F)	Diphenylether	GC-MS	herbicide	0.01	0.01	0.01	0.01	0.01	0.01	6
Bifenthrin (Summe der Isomere) (F)	Pyrethroid	GC-MS	insecticide, acaricide	0.01	0.01	0.01	0.01	0.01	0.01	6
Bioallethrin	Pyrethroid	GC-MS	insecticide	0.01	0.01	0.01	0.01			4
Biphenyl / Diphenyl	Aromt. Kohlenwasserstoff	GC-MS	fungicide	0.01	0.01	0.01	0.01	0.01	0.01	6
Bitertanol	Triazole	GC-MS	fungicide	0.01	0.01	0.01	0.01	0.01	0.01	6
Bixafen (R)	Pyrazole	GC-MS	fungicide	0.01	0.01	0.01	0.01	0.01	0.01	6
Boscalid (F) (R) (A)	Carbonsäureamide	Kombi (GC,LC)	fungicide	0.01	0.01	0.01	0.01	0.01	0.01	6
Bromacil	Pyrimidindione	Kombi (GC,LC)	herbicide	0.01	0.01	0.01	0.01	0.01	0.01	6
Bromfenvinphos	Organophosphat	GC-MS	insecticide	0.01	0.01	0.01	0.01	0.01	0.01	6
Bromocyclen	Organochlorpestizid	GC-MS	insecticide, acaricide	0.01	0.01	0.01	0.01	0.01	0.01	6
Bromophos	Organophosphat	GC-MS	insecticide	0.01	0.01	0.01	0.01	0.01	0.01	6
Bromophos-Ethyl (F)	Organophosphat	GC-MS	insecticide	0.01	0.01	0.01	0.01	0.01	0.01	6
Bromoxynil und seine Salze, ausgedrückt als Bromoxynil	Hydroxy-Benzonitrile	LC-MS/MS	herbicide	0.01	0.01	0.01	0.01	0.01	0.01	6
Brompropylat	Benzilat	GC-MS	acaricide	0.01	0.01	0.01	0.01	0.01	0.01	6
Bromuconazol (Summe der Diasteroisomeren) (F)	Triazole	GC-MS	fungicide	0.01	0.01	0.01	0.01	0.01	0.01	6
Bupirimat	Pyrimidinol	GC-MS	fungicide	0.01	0.01	0.01	0.01	0.01	0.01	6
Buprofezin (F)	Sonstige	GC-MS	insecticide, acaricide	0.01	0.01	0.01	0.01	0.01	0.01	6
Butafenacil	Pyrimidindion	GC-MS	herbicide	0.01	0.01	0.01	0.01	0.01	0.01	6
Butocarboxim	Oxim-Carbamate	LC-MS/MS	acaricide, insecticide	0.01	0.01	0.01	0.01	0.01	0.01	6
Butocarboxim-Sulfoxid	Oxim-Carbamate	LC-MS/MS	acaricide, insecticide	0.01	0.01	0.01	0.01	0.01	0.01	6
Butoxycarboxim	Oxim-Carbamate	LC-MS/MS	acaricide, insecticide	0.01	0.01	0.01	0.01	0.01	0.01	6
Butralin	Dinitroanilin	GC-MS	herbicide	0.01	0.01	0.01	0.01	0.01	0.01	6
Buturon	Harnstoff-Derivate	LC-MS/MS	herbicide	0.01	0.01	0.01	0.01	0.01	0.01	6
Cadusafos	Organophosphate	LC-MS/MS	insecticide, growth regulator	0.01	0.01	0.01	0.01	0.01	0.01	6
Captafol (F)	Phtalimid	GC-MS	fungicide	0.01	0.01	0.01	0.01	0.01	0.01	6
Captan	Phtalimid	GC-MS	fungicide	0.01	0.01	0.01	0.01	0.01	0.01	6
Carbaryl (F)	Carbamate	LC-MS/MS	insecticide	0.01	0.01	0.01	0.01	0.01	0.01	6
Carbendazim	Benzimidazole	LC-MS/MS	insecticide, nematicide	0.01	0.01	0.01	0.01	0.01	0.01	6
Carbofuran	Carbamate	LC-MS/MS	metabolite	0.001	0.001	0.001	0.001	0.001	0.001	6
Carbofuran-3-Hydroxy				0.001		0.001	0.001			3
Carbophenothion	Organophosphat	GC-MS	insecticide, acaricide	0.01	0.01	0.01	0.01	0.01	0.01	6
Carbosulfan	Carbamate	LC-MS/MS	metabolite	0.01	0.01	0.01	0.01	0.001	0.001	6
Carboxin	Sonstige	GC-MS	fungicide	0.01	0.01	0.01	0.01	0.01	0.01	6
Carfentrazon-ethyl (bestimmt als Carfentrazon und ausgedrückt als Carfentrazon-ethyl)	Triazolinon	GC-MS	herbicide	0.01	0.01	0.01	0.01	0.01	0.01	6
Cartap	Nereistoxin	LC-MS/MS	insecticide	0.01	0.01	0.01	0.01	0.01	0.01	6
Chinomethionat	Sonstige	GC-MS	fungicide	0.01	0.01	0.01	0.01	0.01	0.01	6
Chlorantraniliprol (DPX E-2Y45) (F)	Diamide	LC-MS/MS	growth regulator	0.01	0.01	0.01	0.01	0.01	0.01	6
Chlorbensid (F)		GC-MS	acaricide	0.01	0.01	0.01	0.01	0.01	0.01	6
Chlorbenzilat	Benzilat	GC-MS	acaricide	0.01	0.01	0.01	0.01	0.01	0.01	6
Chlorbicyclen	Organochlor	GC-MS	insecticide	0.01	0.01	0.01	0.01	0.01	0.01	6
Chlorbufam (F)	Carbamate	LC-MS/MS	herbicide	0.01	0.01	0.01	0.01	0.01	0.01	6
Chlordan (Summe aus Cis- und Transchlordan) (F) (R)	Organochlorpestizid	GC-MS	insecticide	0.01	0.01	0.01	0.01	0.01	0.01	6
Chlordimeform	Organochlorpestizid	GC-MS	acaricide	0.01	0.01	0.01	0.01	0.01	0.01	6
Chlorfenapyr	Pyrazol	GC-MS	insecticide	0.01	0.01	0.01	0.01	0.01	0.01	6
Chlorfenson (F)	Sonstige	GC-MS	acaricide	0.01	0.01	0.01	0.01	0.01	0.01	6
Chlorfenvinphos (F)	Organophosphat	GC-MS	insecticide	0.01	0.01	0.01	0.01	0.01	0.01	6
Chlorflurenol-methyl	Organochlor	GC-MS	herbicide	0.01	0.01	0.01	0.01	0.01	0.01	6
Chloridazon	Pyridazon-Derivate	GC-MS	herbicide	0.01	0.01	0.01	0.01	0.01	0.01	6
Chlorkresol	Sonstige	GC-MS	disinfection	0.01	0.01	0.01	0.01	0.01	0.01	6
Chlormephos	Organophosphat	GC-MS	insecticide	0.01	0.01	0.01	0.01	0.01	0.01	6
Chlornaphthalin	Sonstige	GC-MS	insecticide, fungicide	0.01	0.01	0.01	0.01	0.01	0.01	6
Chlorobenzilat		GC-MS						0.01	0.01	2
Chloroneb	Dimethoxybenzol	GC-MS	fungicide	0.01	0.01	0.01	0.01	0.01	0.01	6
Chloropropylat	Organochlorin	GC-MS		0.01	0.01	0.01	0.01	0.01	0.01	6
Chlorpropham (F) (R) (A)	Carbamat	GC-MS	herbicide	0.01	0.01	0.01	0.01	0.01	0.01	6
Chlorpyrifos (F)	Thiophosphorsäureester	Kombi (GC,LC)		0.01	0.01	0.01	0.01	0.01	0.01	6
Chlorpyrifos-methyl (F) (R)	Organophosphat	GC-MS	insecticide, acaricide	0.01	0.01	0.01	0.01	0.01	0.01	6
Chlorthal-dimethyl	Benzoldicarbonsäure	GC-MS	herbicide	0.01	0.01	0.01	0.01	0.01	0.01	6
Chlorthalonil	Benzonitril	GC-MS	fungicide	0.01	0.01	0.01	0.01	0.01	0.01	6
Chlorthion	Organophosphat	GC-MS	insecticide	0.01	0.01	0.01	0.01	0.01	0.01	6
Chlorthiophos	Organophosphat	GC-MS	insecticide	0.01	0.01	0.01	0.01	0.01	0.01	6
Chlortoluron	Phenylharnstoffe	LC-MS/MS		0.01	0.01	0.01	0.01	0.01	0.01	6
Chlozolinat (F)	Dicarboximid	GC-MS	fungicide	0.01	0.01	0.01	0.01	0.01	0.01	6
Chromafenozid	Diacylhydrazin	LC-MS/MS		0.01	0.01	0.01	0.01	0.01	0.01	6
Cinerin I	Pyrethroide	LC-MS/MS	insecticide	0.01	0.01	0.01	0.01	0.01	0.01	6
Cinerin II	Pyrethroide	LC-MS/MS	insecticide	0.01	0.01	0.01	0.01	0.01	0.01	6
Clethodim	Oxim	LC-MS/MS	herbicide	0.01	0.01	0.01	0.01		0.01	5
Climbazol	Azole	Kombi (GC,LC)		0.01	0.01	0.01	0.01	0.01	0.01	6
Clodinafop und seine S-Isomere sowie ihre Salze, ausgedrückt als Clodinafop (F)	Aryloxyphenoxypropionate	LC-MS/MS		0.01	0.01	0.01	0.01	0.01	0.01	6
Clofentezin (R)	Unbekannt	LC-MS/MS		0.01	0.01	0.01	0.01	0.01	0.01	6
Clomazon	Isoxazolidinon	GC-MS	herbicide	0.01	0.01	0.01	0.01	0.01	0.01	6
Clopyraild	Picolinsäure	LC-MS/MS		0.1	0.1	0.1	0.1	0.1	0.1	6
Cloquintocet-mexyl	Chlorchinolin	GC-MS	herbicide	0.01	0.01	0.01	0.01	0.01	0.01	6
Clothianidin	Neonicotinoide	LC-MS/MS		0.01	0.01	0.01	0.01	0.01	0.01	6
Coumaphos	Organophosphat	GC-MS	insecticide	0.01	0.01	0.01	0.01	0.01	0.01	6
Crimidine	Sonstige	GC-MS		0.01	0.01	0.01	0.01	0.01	0.01	6
Cyanazin	Triazine	GC-MS	herbicide	0.01	0.01	0.01	0.01	0.01	0.01	6
Cyanofenphos	Organophosphonat	GC-MS	insecticide	0.01	0.01	0.01	0.01	0.01	0.01	6
Cyanophos	Organophosphat	GC-MS	insecticide	0.01	0.01	0.01	0.01	0.01	0.01	6
Cyantraniliprol	Ryanodine	LC-MS/MS		0.01	0.01	0.01	0.01	0.01	0.01	6
Cyazofamid	Imidazole	LC-MS/MS		0.01	0.01	0.01	0.01	0.01	0.01	6
Cycloat	Thiocarbamat	GC-MS	herbicide	0.01	0.01	0.01	0.01	0.01	0.01	6
Cycloxydim	Oxime	LC-MS/MS		0.01	0.01	0.01	0.01	0.01	0.01	6
Cyflufenamid	Amid-Oxim	GC-MS		0.01	0.01	0.01	0.01	0.01	0.01	6
Cyflumetofen		LC-MS/MS	acaricide						0.01	1
Cyfluthrin (Cyfluthrin einschließlich anderer Gemische seiner Isomerbestandteile (Summe aller Isomeren)) (F)	Pyrethroid	GC-MS	insecticide	0.01	0.01	0.01	0.01	0.01	0.01	6
Cyhexatin (Summe aus Azocyclotin und Cyhexatin, ausgedrückt als Cyhexatin)	Zinnorganisch	LC-MS/MS		0.01	0.01	0.01	0.01	0.01	0.01	6
Cymoxanil	Oxim-Harnstoff	LC-MS/MS		0.01	0.01	0.01	0.01	0.01	0.01	6
Cypermethrin (Cypermethrin einschließlich anderer Gemische seiner Isomerbestandteile (Summe der Isomeren)) (F)	Pyrethroid	GC-MS	insecticide	0.01	0.01	0.01	0.01	0.01	0.01	6
Cyproconazol (F)	Triazol	GC-MS	fungicide	0.01	0.01	0.01	0.01	0.01	0.01	6
Cyprodinil (F) (R)	Anillinopyrimidine	Kombi (GC,LC)		0.01	0.01	0.01	0.01	0.01	0.01	6
Cyromazin	Triazin	LC-MS/MS		0.01	0.01	0.01	0.01	0.01	0.01	6
Dazomet					0.01					1
DDT (Summe aus p,p´-DDT, o,p´-DDT, p-p´-DDE und p,p´-TDE (DDD), ausgedrückt als DDT) (F)	Organochlorpestizid	GC-MS	insecticide	0.01	0.01	0.01	0.01	0.01	0.01	6
DEET - Diethyltoluamid	Unbekannt	GC-MS		0.01	0.01	0.01	0.01	0.01	0.01	6
Deltamethrin (cis-Deltamethrin) (F)	Pyrethroide	GC-MS		0.01	0.01	0.01	0.01	0.01	0.01	6
Demeton-S-Methyl	Organophosphat	GC-MS	insecticide, acaricide	0.01	0.01	0.01	0.01	0.01	0.01	6
Demeton-S-Methylsulfon				0.01	0.01	0.01	0.01			4
Demeton-S-Methylsulfoxid (=Oxydemeton-methyl)	Organophosphat	LC-MS/MS	herbicide	0.01	0.01	0.01	0.01	0.01	0.01	6
Denatonium Benzoate		LC-MS/MS	repellent						0.01	1
Desethylatrazin	Triazin	GC-MS	metabolite	0.01	0.01	0.01	0.01	0.01	0.01	6
Desethylterbuthylazin	Triazin	GC-MS	metabolite	0.01	0.01	0.01	0.01	0.01	0.01	6
Desisopropylatrazin	Triazin	Kombi (GC,LC)	metabolite	0.01	0.01	0.01	0.01	0.01	0.01	6
Desmedipham	Phenylcarbamate	GC-MS		0.01	0.01	0.01	0.01	0.01	0.01	6
Desmetryn	Triazin	GC-MS	herbicide	0.01	0.01	0.01	0.01	0.01	0.01	6
Di-Allat (Summe der Isomere) (F)	Thiocarbamat	GC-MS	herbicide, acaricide	0.01	0.01	0.01	0.01	0.01	0.01	6
Diafenthiuron	Thioharnstoffe	LC-MS/MS		0.01	0.01	0.01	0.01	0.01	0.01	6
Diazinon (F)	Organophosphat	GC-MS	insecticide, acaricide	0.01	0.01	0.01	0.01	0.01	0.01	6
Dicamba	Synth.Auxin	LC-MS/MS		0.01	0.01	0.01	0.01	0.01	0.01	6
Dichlobenil	Benzonitril	GC-MS	herbicide	0.01	0.01	0.01	0.01	0.01	0.01	6
Dichlofenthion	Organophosphat	GC-MS	nematicide	0.01	0.01	0.01	0.01	0.01	0.01	6
Dichlofluanid	Synthetisch	Kombi (GC,LC)		0.01	0.01	0.01	0.01	0.01	0.01	6
Dichlorbenzamid	Benzamid	GC-MS	metabolite	0.01	0.01	0.01	0.01	0.01	0.01	6
Dichlorprop	Phenoxycarbonsäuren	Kombi (GC,LC)				0.01	0.01	0.01	0.01	4
2,4-DP (Dichlorpop)	Phenoxycarbonsäuren	Kombi (GC,LC)		0.01	0.01	0.01	0.01	0.01	0.01	6
Dichlorvos	Phosphorsäureester	Kombi (GC,LC)		0.01	0.01	0.01	0.01	0.01	0.01	6
Diclobutrazol	Triazol	GC-MS	fungicide	0.01	0.01	0.01	0.01	0.01	0.01	6
Dicloran	Nitroanilin	GC-MS	fungicide	0.01	0.01	0.01	0.01	0.01	0.01	6
Dicofol	Organochlorpestizid	GC-MS	acaricide	0.01	0.01	0.01	0.01	0.01	0.01	6
Dicrotophos	Organophosphat	GC-MS	insecticide, acaricide	0.01	0.01	0.01	0.01	0.01	0.01	6
Dieldrin	Organochlorpestizid	GC-MS	insecticide	0.01	0.01	0.01	0.01	0.01	0.01	6
Dienochlor	Organochlorpestizid	GC-MS	acaricide	0.02	0.02	0.02	0.02	0.02	0.02	6
Diethofencarb	Carbamat	GC-MS	fungicide	0.01	0.01	0.01	0.01	0.01	0.01	6
Difenoconazol	Triazole	GC-MS		0.01	0.01	0.01	0.01	0.01	0.01	6
Difenoxuron	Phenylharnstoffe	LC-MS/MS		0.01	0.01	0.01	0.01	0.01	0.01	6
Diflubenzuron (F) (R)	Benzylharnstoffe	LC-MS/MS		0.01	0.01	0.01	0.01	0.01	0.01	6
Diflufenican (F)	Carbonsäureamide	Kombi (GC,LC)		0.01	0.01	0.01	0.01	0.01	0.01	6
Dimethametryn	Triazin	LC-MS/MS	herbicide						0.01	1
Dimethenamid	Chloracetamid	Kombi (GC,LC)		0.01	0.01	0.01	0.01	0.01	0.01	6
Dimethoat	Organophosphate	LC-MS/MS	insecticide	0.01	0.01	0.01	0.01	0.01	0.01	6
Dimethomorph	Zimtsäureamide	LC-MS/MS	fungicide	0.01	0.01	0.01	0.01	0.01	0.01	6
Dimoxystrobin (R) (A)	Strobilurine	GC-MS	fungicide	0.01	0.01	0.01	0.01	0.01	0.01	6
Diniconazol	Triazol	GC-MS	fungicide	0.01	0.01	0.01	0.01	0.01	0.01	6
Dinocap	Carbonsäureester / Dinitrophenol	LC-MS/MS		0.01	0.01	0.01	0.01	0.01	0.01	6
Dinoseb	Dinitrophenole	GC-MS	herbicide	0.01	0.01	0.01	0.01	0.01	0.01	6
Dinotefuran		LC-MS/MS	insecticide						0.01	1
Dioxacarb	Carbamate	LC-MS/MS		0.01	0.01	0.01	0.01	0.01	0.01	6
Diphenamid	Acetamid	GC-MS	herbicide	0.01	0.01	0.01	0.01	0.01	0.01	6
Diphenylamin	Amin	GC-MS	fungicide	0.01	0.01	0.01	0.01	0.01	0.01	6
Dipropetryn	Triazin	GC-MS	herbicide	0.01	0.01	0.01	0.01	0.01	0.01	6
Disulfoton (Summe aus Disulfoton, Disulfoton-Sulfoxid und Disulfoton-Sulfon, ausgedrückt als Disulfoton) (F)	Dithiophosphorsäureester	GC-MS		0.01	0.01	0.01	0.01	0.01	0.01	6
Ditalimfos	Organophosphat	GC-MS	fungicide	0.01	0.01	0.01	0.01	0.01	0.01	6
Dithianon	Chinone / Nitrile	LC-MS/MS		0.01	0.01	0.01	0.01	0.01	0.01	6
Diuron	Phenylharnstoffe	LC-MS/MS		0.01	0.01	0.01	0.01	0.01	0.01	6
Dodin	Guanidin	LC-MS/MS		0.01	0.01	0.01	0.01	0.01	0.01	6
Emamectinbenzoat B1a, ausgedrückt als Emamectin	Avermectine	LC-MS/MS		0.01	0.01	0.01	0.01	0.01	0.01	6
Endosulfan (Summe aus Alpha- und Beta-Isomeren und Endosulfansulfat, ausgedrückt als Endosulfan) (F)	Organochlorpestizid	GC-MS	insecticide, acaricide	0.01	0.01	0.01	0.01	0.01	0.01	6
Endrin (F)	Organochlorpestizid	GC-MS	insecticide	0.01	0.01	0.01	0.01	0.01	0.01	6
EPN	Organophosphat	GC-MS	insecticide, acaricide	0.01	0.01	0.01	0.01	0.01	0.01	6
Epoxiconazol (F)	Triazol	GC-MS	fungicide	0.01	0.01	0.01	0.01	0.01	0.01	6
EPTC (Ethyl dipropylthiocarbamat)	Thiocarbamat	GC-MS	herbicide	0.01	0.01	0.01	0.01	0.01	0.01	6
Esfenvalerat	Pyrethroid	GC-MS	insecticide, acaricide	0.01	0.01	0.01	0.01	0.01	0.01	6
Etaconazol	Triazol	GC-MS	fungicide	0.01	0.01	0.01	0.01	0.01	0.01	6
Ethalfluralin		GC-MS						0.01	0.01	2
Ethidimuron	Harnstoff-Derivate	LC-MS/MS		0.01	0.01	0.01	0.01	0.01	0.01	6
Ethiofencarb	Carbamate	LC-MS/MS		0.01	0.01	0.01	0.01	0.01	0.01	6
Ethiofencarb-Sulfon	Carbamate	LC-MS/MS		0.01	0.01	0.01	0.01	0.01	0.01	6
Ethiofencarb-Sulfoxid	Carbamate	LC-MS/MS		0.01	0.01	0.01	0.01	0.01	0.01	6
Ethion	Organophosphat	GC-MS	insecticide, acaricide	0.01	0.01	0.01	0.01	0.01	0.01	6
Ethirimol	Pyrimidinol	LC-MS/MS		0.01	0.01	0.01	0.01	0.01	0.01	6
Ethofumesat	Benzofuran	GC-MS	herbicide	0.01	0.01	0.01	0.01	0.01	0.01	6
Ethoprophos	Organophosphat	GC-MS	insecticide, nematicide	0.01	0.01	0.01	0.01	0.01	0.01	6
Ethoxyquin (F)	Chinolin / Chinolinderivate	LC-MS/MS		0.01	0.01	0.01	0.01	0.01	0.01	6
Etofenprox (F)	Carbamate	Kombi (GC,LC)		0.01	0.01	0.01	0.01	0.01	0.01	6
Etoxazol	Sonstige	GC-MS	acaricide	0.01	0.01	0.01	0.01	0.01	0.01	6
Etridiazol	Thiadiazol	GC-MS	fungicide	0.01	0.01	0.01	0.01	0.01	0.01	6
Etrimfos	Organophosphat	GC-MS	insecticide	0.01	0.01	0.01	0.01	0.01	0.01	6
Famoxadon (F)	Hydrazinderivate	Kombi (GC,LC)		0.01	0.01	0.01	0.01	0.01	0.01	6
Famphur	Organophosphat	GC-MS	insecticide	0.01	0.01	0.01	0.01	0.01	0.01	6
Fenamidone	Imidazolidinon	GC-MS	fungicide	0.01	0.01	0.01	0.01	0.01	0.01	6
Fenamiphos (Summe aus Fenamiphos und seinem Sulfoxid und Sulfon, ausgedrückt als Fenamiphos)	Phosphoramidate	GC-MS		0.01	0.01	0.01	0.01	0.01	0.01	6
Fenarimol	Pyrimidin	GC-MS	fungicide	0.01	0.01	0.01	0.01	0.01	0.01	6
Fenazaquin	Sonstige	GC-MS	acaricide	0.01	0.01	0.01	0.01	0.01	0.01	6
Fenobucarb	Carbamat	GC-MS	insecticide	0.01	0.01	0.01	0.01	0.01	0.01	6
Fenbuconazol	Triazole	GC-MS		0.01	0.01	0.01	0.01	0.01	0.01	6
Fenbutatin-Oxid (F)	Zinnorganisch	LC-MS/MS		0.01	0.01	0.01	0.01	0.01	0.01	6
Fenchlorazol-ethyl	Synergist	LC-MS/MS		0.01	0.01	0.01	0.01	0.01	0.01	6
Fenchlorphos	Organophosphat	GC-MS	insecticide	0.01	0.01	0.01	0.01	0.01	0.01	6
Fenhexamid (F)	Hydroxyanilid	LC-MS/MS		0.01	0.01	0.01	0.01	0.01	0.01	6
Fenitrothion	Organophosphat	GC-MS	insecticide	0.01	0.01	0.01	0.01	0.01	0.01	6
Fenoprop (2,4-TP)	Phenoxycarbonsäuren	LC-MS/MS	herbicide	0.01	0.01	0.01	0.01	0.01	0.01	6
Fenoprop(2,4,5-TP)	Phenoxycarbonsäuren	Kombi (GC,LC)				0.01	0.01	0.01	0.01	4
Fenoxaprop	Aryloxyphenoxypropionat	LC-MS/MS	herbicide	0.01	0.01	0.01	0.01	0.01	0.01	6
Fenoxaprop-P-Ethyl	Aryloxyphenoxypropionate	GC-MS	herbicide	0.01	0.01	0.01	0.01	0.01	0.01	6
Fenoxycarb	Carbamate	LC-MS/MS		0.01	0.01	0.01	0.01	0.01	0.01	6
Fenpiclonil	Phenylpyrol	GC-MS	fungicide	0.01	0.01	0.01	0.01	0.01	0.01	6
Fenpropathrin	Pyrethroid	GC-MS	insecticide, acaricide	0.01	0.01	0.01	0.01	0.01	0.01	6
Fenopropidin	Morpholine	LC-MS/MS		0.01	0.01	0.01	0.01	0.01	0.01	6
Fenpropimorph	Morpholin	GC-MS	fungicide	0.01	0.01	0.01	0.01	0.01	0.01	6
Fenpyrazamin	Dihydropyrazolone	LC-MS/MS		0.01	0.01	0.01	0.01	0.01	0.01	6
Fenpyroximat (A) (F) (R)	Pyrazole	LC-MS/MS		0.01	0.01	0.01	0.01	0.01	0.01	6
Fenson (CPBS,PCPBS)	Sonstige	GC-MS	acaricide	0.01	0.01	0.01	0.01	0.01	0.01	6
Fensulfothion		LC-MS/MS						0.01	0.01	2
Fenthion (Fenthion und sein Sauerstoffanalogon sowie ihre Sulfoxide und Sulfone, ausgedrückt als Fenthion (F)	Organophosphate	GC-MS		0.01	0.01	0.01	0.01	0.01	0.01	6
Fentin (Fentin einschließlich seiner Salze, ausgedrückt als Triphenylzinn-Kation) (F)	Zinnorganisch	LC-MS/MS		0.01	0.01	0.01	0.01	0.01	0.01	6
Fenuron	Phenylharnstoffe	LC-MS/MS	herbicide	0.01	0.01	0.01	0.01	0.01	0.01	6
Fenvalerat (jedes Verhältnis der Isomerbestandteile (RR, SS, RS & SR) einschließlich Esfenvalerat) (F) (R)	Pyrethroid	GC-MS	insecticide, acaricide	0.01	0.01	0.01	0.01	0.01	0.01	6
Fipronil (Summe aus Fipronil und seinem Sulfonmetaboliten (MB46136), ausgedrückt als Fipronil) (F)	Phenylpyrazole	Kombi (GC,LC)		0.005	0.005	0.005	0.005	0.005	0.005	6
Flazasulfuron		LC-MS/MS						0.01	0.01	2
Flonicamid	Pyridincarboxamide	LC-MS/MS		0.01	0.01	0.01	0.01	0.01	0.01	6
Fluazifop-P (Summe aller Isomerbestandteile von Fluazifop, seinen Estern und seinen Konjugaten, ausgedrückt als Fluazifop)	Aryloxyphenoxypropionate	LC-MS/MS		0.01	0.01	0.01	0.01	0.01	0.01	6
Fluazifop-P-butyl	Aryloxyphenoxypropionat	GC-MS	herbicide	0.01	0.01	0.01	0.01	0.01	0.01	6
Fluazinam (F)	Pyridine	Kombi (GC,LC)		0.01	0.01	0.01	0.01	0.01	0.01	6
Flubendiamid (F)	Benzendicarboxamid	LC-MS/MS		0.01	0.01	0.01	0.01	0.01	0.01	6
Fluchloralin	Toluidin	GC-MS	herbicide	0.01	0.01	0.01	0.01	0.01	0.01	6
Flucythrinat	Pyrethroid	GC-MS	insecticide	0.01	0.01	0.01	0.01	0.01	0.01	6
Fludioxonil (F) (R)	Pyrrole	Kombi (GC,LC)		0.01	0.01	0.01	0.01	0.01	0.01	6
Flufenacet	Oxyacetamid	GC-MS	herbicide	0.01	0.01	0.01	0.01	0.01	0.01	6
Flufenoxuron (F)	Benzylharnstoffe	LC-MS/MS		0.01	0.01	0.01	0.01	0.01	0.01	6
Flumetralin	Dinitroanilin	GC-MS	growth regulator	0.01	0.01	0.01	0.01	0.01	0.01	6
Flumioxazin	Phtalimid	GC-MS	herbicide	0.01	0.01	0.01	0.01	0.01	0.01	6
Fluopicolid	Benzamine; Acylpicolid	Kombi (GC,LC)	fungicide	0.01	0.01	0.01	0.01	0.01	0.01	6
Fluopyram (R)	Pyridinyl-ethylbenzamide	Kombi (GC,LC)		1.01	1.01	0.01	0.01	0.01	0.01	6
Fluotrimazol	Triazol	GC-MS	fungicide	0.01	0.01	0.01	0.01	0.01	0.01	6
Flupyradifuron		LC-MS/MS						0.01	0.01	2
Fluquinconazol (F)	Triazol	GC-MS	fungicide	0.01	0.01	0.01	0.01	0.01	0.01	6
Flurochloridon	Sonstige	GC-MS	herbicide	0.01	0.01	0.01	0.01	0.01	0.01	6
Fluroxypyr (Summe aus Fluroxypyr, seinen Salzen, seinen Estern und seinen Konjugaten, ausgedrückt als Fluroxypyr) (R) (A)	Pyridincarboxylsäure/-ester	LC-MS/MS		0.01	0.01	0.01	0.01	0.01	0.01	6
Flurpirimidol	Pyrimidinyl Carbinol	GC-MS	growth regulator	0.01	0.01	0.01	0.01	0.01	0.01	6
Flusilazol (F) (R)	Triazol	GC-MS	fungicide	0.01	0.01	0.01	0.01	0.01	0.01	6
Flutolanil (R)	Oxathiin	GC-MS	fungicide	0.01	0.01	0.01	0.01	0.01	0.01	6
Flutriafol	Triazole	Kombi (GC,LC)		0.01	0.01	0.01	0.01	0.01	0.01	6
Fluxapyroxad	Pyrazol	LC-MS/MS	fungicide	0.01	0.01	0.01	0.01	0.01	0.01	6
Folpet	Phtalimid	GC-MS	fungicide	0.01	0.01	0.01	0.01	0.01	0.01	6
Fonofos	Organophosphat	GC-MS	insecticide	0.01	0.01	0.01	0.01	0.01	0.01	6
Forchlorfenuron	Phenylharnstoffe	LC-MS/MS		0.01	0.01	0.01	0.01	0.01	0.01	6
Formetanat	Carbamate	LC-MS/MS		0.01	0.01	0.01	0.01	0.01	0.01	6
Formothion	Organophosphat	GC-MS	insecticide	0.01	0.01	0.01	0.01	0.01	0.01	6
Fosthiazat	Thiophosphorsäureester	GC-MS		0.01	0.01	0.01	0.01	0.01	0.01	6
Fuberidazol	Benzimidazol	GC-MS	fungicide	0.01	0.01	0.01	0.01	0.01	0.01	6
Furalaxyl	Phenylamid	GC-MS	fungicide	0.01	0.01	0.01	0.01	0.01	0.01	6
Furmecyclox	Sonstige	GC-MS	fungicide	0.01	0.01	0.01	0.01	0.01	0.01	6
Genite	Organochlor	GC-MS	acaricide	0.01	0.01	0.01	0.01	0.01	0.01	6
Gibberellin Säure	Gibberiline	LC-MS/MS		0.01	0.01	0.01	0.01	0.01	0.01	6
Halfenprox (Brofenprox, Fubfenprox)	Pyrethroid	GC-MS	acaricide	0.01	0.01	0.01	0.01	0.01	0.01	6
Haloxyfop (Summe aus Haloxyfop, seinen Estern, Salzen und Konjugaten, ausgedrückt als Haloxyfop (Summe der R- und S-Isomere in jedem Verhältnis) (F) (R)	Aryloxyphenoxypropionate	LC-MS/MS		0.01	0.01	0.01	0.01	0.01	0.01	6
Heptachlor (Summe aus Heptachlor und Heptachlorepoxid, ausgedrückt als Heptachlor) (F)	Organochlorpestizid	GC-MS	insecticide	0.01	0.01	0.01	0.01	0.01	0.01	6
Heptenophos	Organophosphat	GC-MS	insecticide	0.01	0.01	0.01	0.01	0.01	0.01	6
Hexachlorbenzol (HCB) (F)	Organochlorpestizid	GC-MS	fungicide	0.01	0.01	0.01	0.01	0.01	0.01	6
Hexachlorcyclohexan (HCH), alpha (F)	Organochlorpestizid	GC-MS	insecticide	0.01	0.01	0.01	0.01	0.01	0.01	6
Hexachlorcyclohexan (HCH), beta (F)	Organochlorpestizid	GC-MS	insecticide	0.01	0.01	0.01	0.01	0.01	0.01	6
Hexachlorcyclohexan (HCH), delta	Organochlorpestizid	GC-MS	insecticide	0.01	0.01	0.01	0.01	0.01	0.01	6
Hexachlorcyclohexan (HCH), epsilon				0.01	0.01	0.01	0.01			4
Hexaconazol	Triazole	Kombi (GC,LC)		0.01	0.01	0.01	0.01	0.01	0.01	6
Hexaflumuron	Benzylharnstoffe	LC-MS/MS		0.01	0.01	0.01	0.01	0.01	0.01	6
Hexazinon	Triazinon	GC-MS	herbicide	0.01	0.01	0.01	0.01	0.01	0.01	6
Hexythiazox	Carboxamid	LC-MS/MS		0.01	0.01	0.01	0.01	0.01	0.01	6
Hymexazol	Isoxazol	LC-MS/MS	fungicide					0.01	0.01	2
Imazalil	Imidazole	LC-MS/MS		0.01	0.01	0.01	0.01	0.01	0.01	6
Imazaquin	Imidazolinone	LC-MS/MS		0.01	0.01	0.01	0.01	0.01	0.01	6
Imibenconazol	Triazole	LC-MS/MS		0.01	0.01	0.01	0.01	0.01	0.01	6
Imidacloprid	Neonicotinoide	LC-MS/MS	insecticide	0.01	0.01	0.01	0.01	0.01	0.01	6
Indoxacarb	Oxadiazin	LC-MS/MS		0.01	0.01	0.01	0.01	0.01	0.01	6
Iodocarb(IPBC)	Carbamate	Kombi (GC,LC)		0.01	0.01	0.01	0.01	0.01	0.01	6
Iodofenphos	Organophosphat	GC-MS	insecticide, acaricide	0.01	0.01	0.01	0.01	0.01	0.01	6
Ioxynil	Hydroxy-Benzonitrile	LC-MS/MS		0.01	0.01	0.01	0.01	0.01	0.01	6
Iprobenfos	Organophosphat	GC-MS	fungicide	0.01	0.01	0.01	0.01	0.01	0.01	6
Iprodion (R)	Imidazole / Dicarboximide	LC-MS/MS		0.02	0.02	0.02	0.02	0.02	0.02	6
Iprovalicarb	Carbamat	GC-MS	fungicide	0.01	0.01	0.01	0.01	0.01	0.01	6
Isazofos	Organophosphat	GC-MS	insecticide, nematicide	0.01	0.01	0.01	0.01	0.01	0.01	6
Isocarbophos	Organophosphat	GC-MS	insecticide, acaricide	0.01	0.01	0.01	0.01	0.01	0.01	6
Isodrin	Organochlorpestizid	GC-MS	insecticide	0.01	0.01	0.01	0.01	0.01	0.01	6
Isofenphos	Organophosphat	GC-MS	insecticide	0.01	0.01	0.01	0.01	0.01	0.01	6
Isofenphos-methyl	Organophosphat	GC-MS	insecticide	0.01	0.01	0.01	0.01	0.01	0.01	6
Isofenphos-Oxon				0.01	0.01	0.01	0.01			4
Isofetamid		LC-MS/MS	fungicide						0.01	1
Isoprocarb	Carbamat	GC-MS		0.01	0.01	0.01	0.01	0.01	0.01	6
Isopropalin	Dinitroalinin	GC-MS	herbicide	0.01	0.01	0.01	0.01	0.01	0.01	6
Isoprothiolan	Phosphorprothiolat	LC-MS/MS		0.01	0.01	0.01	0.01	0.01	0.01	6
Isoproturon	Phenylharnstoffe	LC-MS/MS		0.01	0.01	0.01	0.01	0.01	0.01	6
Isopyrazam	Pyrazole / Carboxamide	LC-MS/MS			0.01	0.01	0.01	0.01	0.01	5
Isoxaben	Dichlorbenzamid	LC-MS/MS	herbicide	0.01	0.01	0.01	0.01	0.01	0.01	6
Isoxaflutole	Isoxazol	GC-MS		0.01	0.01	0.01	0.01	0.01	0.01	6
Isoxathion	Organophosphat	GC-MS	insecticide	0.01	0.01	0.01	0.01	0.01	0.01	6
Ivermectin		LC-MS/MS	insecticidal effect				0.01	0.01	0.01	3
Jasmolin I	Pyrethrine	LC-MS/MS		0.01	0.01	0.01	0.01	0.01	0.01	6
Jasmolin II	Pyrethrine	LC-MS/MS		0.01	0.01	0.01	0.01	0.01	0.01	6
Kresoxim-methyl (R)	Strobilurin	GC-MS	fungicide	0.01	0.01	0.01	0.01	0.01	0.01	6
Lambda-Cyhalothrin	Pyrethroid	GC-MS	insecticide	0.01	0.01	0.01	0.01	0.01	0.01	6
Lenacil	Pyrimidin-Derivate	GC-MS		0.01	0.01	0.01	0.01	0.01	0.01	6
Leptophos	Organophosphate	GC-MS	insecticide	0.01	0.01	0.01	0.01	0.01	0.01	6
Lindan	Organophosphate	GC-MS	insecticide	0.01	0.01	0.01	0.01	0.01	0.01	6
Linuron	Phenylharnstoffe	LC-MS/MS		0.01	0.01	0.01	0.01	0.01	0.01	6
Lufenuron	Benzylharnstoffe	LC-MS/MS		0.01	0.01	0.01	0.01	0.01	0.01	6
Malaoxon	Organophosphate	LC-MS/MS		0.01	0.01	0.01	0.01	0.01	0.01	6
Malathion	Dithiophosphorsäureester	Kombi (GC,LC)		0.01	0.01	0.01	0.01	0.01	0.01	6
Mandipropamid	Mandelamide	LC-MS/MS		0.01	0.01	0.01	0.01	0.01	0.01	6
Matrine		LC-MS/MS	insecticidal effect			0.01	0.01	0.01	0.01	4
MCPA	Phenoxycarbonsäuren	LC-MS/MS		0.01	0.01	0.01	0.01	0.01	0.01	6
MCPB	Phenoxycarbonsäuren	LC-MS/MS			0.01	0.01	0.01	0.01	0.01	5
Mecarbam	Unbekannt	GC-MS		0.01	0.01	0.01	0.01	0.01	0.01	6
Mecoprop		LC-MS/MS	herbicide						0.01	1
Mefenpyr-diethyl	Dicarboxylat	GC-MS	herbicide	0.01	0.01	0.01	0.01	0.01	0.01	6
Mefentrifluconazole		LC-MS/MS	fungicide						0.01	1
Mepanipyrim	Anillinopyrimidine	LC-MS/MS		0.01	0.01	0.01	0.01	0.01	0.01	6
Mepronil	Oxathiin	GC-MS	fungicide	0.01	0.01	0.01	0.01	0.01	0.01	6
Meptyldinocap	Dinitrophenyle	LC-MS/MS		0.01	0.01	0.01	0.01	0.01	0.01	6
Mesotrion	Cyclohexanderivate	LC-MS/MS		0.01	0.01	0.01	0.01	0.01	0.01	6
Metaflumizone	Semicarbazon	LC-MS/MS		0.01	0.01	0.01	0.01	0.01	0.01	6
Metalaxyl und Metalaxyl-M (Metalaxyl einschließlich anderer Gemische seiner Isomerbestandteile, einschließlich Metalaxyl-M (Summe der Isomeren))	Acetylalanine	Kombi (GC,LC)		0.01	0.01	0.01	0.01	0.01	0.01	6
Metamitron	Triazinone	Kombi (GC,LC)		0.01	0.01	0.01	0.01	0.01	0.01	6
Metazachlor	Chloracetamid	LC-MS/MS		0.01	0.01	0.01	0.01	0.01	0.01	6
Metconazol	Triazole	Kombi (GC,LC)		0.01	0.01	0.01	0.01	0.01	0.01	6
Methabenzthiazuron	Harnstoff-Derivate	LC-MS/MS	insecticide, acaricide	0.01	0.01	0.01	0.01	0.01	0.01	6
Methacrifos	Organophosphat	GC-MS	insecticide	0.01	0.01	0.01	0.01	0.01	0.01	6
Methamidophos	Organophosphat	LC-MS/MS		0.01	0.01	0.01	0.01	0.01	0.01	6
Methidathion	Organophosphat	GC-MS	insecticide, acaricide	0.01	0.01	0.01	0.01	0.01	0.01	6
Methiocarb (Summe von Methiocarb sowie Methiocarbsulfoxid und -sulfon, ausgedrückt als Methiocarb)	Carbamate	LC-MS/MS		0.01	0.01	0.01	0.01	0.01	0.01	6
Methomyl	Oxim-Carbamate	LC-MS/MS		0.01	0.01	0.01	0.01	0.01	0.01	6
Methoprotryn	Triazin	GC-MS	herbicide	0.01	0.01	0.01	0.01	0.01	0.01	6
Methoxychlor (F)	Organochlorpestizid	GC-MS	insecticide	0.01	0.01	0.01	0.01	0.01	0.01	6
Methoxyfenozid (F)	Diacylhydrazine	LC-MS/MS		0.01	0.01	0.01	0.01	0.01	0.01	6
Metobromuron	Phenylharnstoffe	LC-MS/MS	herbicide	0.01	0.01	0.01	0.01	0.01	0.01	6
Metolachlor und S-Metolachlor (Metolachlor einschließlich anderer Gemische seiner Isomerbestandteile einschließlich S-Metolachlor (Summe der Isomere))	Chloracetamid	LC-MS/MS		0.01	0.01	0.01	0.01	0.01	0.01	6
Metolcarb	Carbamate	LC-MS/MS		0.01	0.01	0.01	0.01	0.01	0.01	6
Metoxuron	Phenylharnstoffe	LC-MS/MS		0.01	0.01	0.01	0.01	0.01	0.01	6
Metrafenon (F)	Benzophenon	GC-MS	fungicide	0.01	0.01	0.01	0.01	0.01	0.01	6
Metribuzin	Triazinon	GC-MS	herbicide	0.01	0.01	0.01	0.01	0.01	0.01	6
Mevinphos	Organophosphat	GC-MS	insecticide, acaricide	0.01	0.01	0.01	0.01	0.01	0.01	6
Milbemectin (summe)		LC-MS/MS	acaricide						0.01	1
Mirex	Organochlorpestizid	GC-MS	insecticide	0.01	0.01	0.01	0.01	0.01	0.01	6
Monocrotophos	Carbonsäureamide	LC-MS/MS		0.01	0.01	0.01	0.01	0.01	0.01	6
Monolinuron	Phenylharnstoffe	LC-MS/MS		0.01	0.01	0.01	0.01	0.01	0.01	6
Monuron	Phenylharnstoffe	LC-MS/MS		0.01	0.01	0.01	0.01	0.01	0.01	6
Morpholin				0.1	0.1	0.1	0.1	0.1		5
Myclobutanil (R)	Triazole,Nitrile,Chlorphenyle	Kombi (GC,LC)		0.01	0.01	0.01	0.01	0.01	0.01	6
Naled	Organophosphat	GC-MS	insecticide	0.01	0.01	0.01	0.01	0.01	0.01	6
Naphthylessigsäureamid	Synth.Auxin	LC-MS/MS	auxin-like effect	0.01	0.01	0.01	0.01	0.01	0.01	6
Napropamid	Acetamid	GC-MS	herbicide	0.01	0.01	0.01	0.01	0.01	0.01	6
Neburon	Phenylharnstoffe	LC-MS/MS		0.01	0.01	0.01	0.01	0.01	0.01	6
Nicarbazin ISTD	Coccidiostat	LC-MS/MS	internal standard			0.01	0.01	0.01	0.01	4
Nitenpyram	Neonicotinoide	LC-MS/MS		0.01	0.01	0.01	0.01	0.01	0.01	6
Nitralin	Dinitroanilin	GC-MS	herbicide	0.01	0.01	0.01	0.01	0.01	0.01	6
Nitrapyrin	Pyridin	GC-MS		0.01	0.01	0.01	0.01	0.01	0.01	6
Nitrofen (F)	Organochlorpestizid	GC-MS	herbicide	0.01	0.01	0.01	0.01	0.01	0.01	6
Nitrothal-isopropyl	Dicarboxylat	GC-MS	fungicide	0.01	0.01	0.01	0.01	0.01	0.01	6
Norflurazon	Pyridazinon	GC-MS	herbicide	0.01	0.01	0.01	0.01	0.01	0.01	6
Novaluron (F)	Benzylharnstoffe	LC-MS/MS		0.01	0.01	0.01	0.01	0.01	0.01	6
Nuarimol	Pyrimidin	GC-MS	fungicide	0.01	0.01	0.01	0.01	0.01	0.01	6
Ofurace	Phenylamid	GC-MS	fungicide	0.01	0.01	0.01	0.01	0.01	0.01	6
Omethoat	Organophosphate	LC-MS/MS		0.01	0.01	0.01	0.01	0.01	0.01	6
Oxadiazon	Oxadiazol	GC-MS	herbicide	0.01	0.01	0.01	0.01	0.01	0.01	6
Oxadixyl	Phenylamid	GC-MS	fungicide	0.01	0.01	0.01	0.01	0.01	0.01	6
Oxamyl	Oxim-Carbamate	GC-MS		0.01	0.01	0.01	0.01	0.01	0.01	6
Oxathiapiprolin	Pyrazol	LC-MS/MS	fungicide						0.01	1
Oxydemeton-methyl (Summe aus Oxydemeton-methyl und Demeton-S-methylsulfon, ausgedrückt als Oxydemeton-methyl)	Thiophosphorsäureester / Sulfoxide	LC-MS/MS		0.01	0.01	0.01	0.01	0.01	0.01	6
Oxyfluorfen	Diphenylether	GC-MS	herbicide	0.01	0.01	0.01	0.01	0.01	0.01	6
Paclobutrazol	Triazol	GC-MS	growth regulator	0.01	0.01	0.01	0.01	0.01	0.01	6
Paraoxon-ethyl	Organophosphat	GC-MS	metabolite	0.01	0.01	0.01	0.01	0.01	0.01	6
Paraoxon-methyl	Organophosphat	GC-MS	metabolite	0.01	0.01	0.01	0.01	0.01	0.01	6
Paraquat						0.01	0.01			2
Parathion	Organophosphat	GC-MS	insecticide, acaricide	0.01	0.01	0.01	0.01	0.01	0.01	6
Parathion-methyl	Organophosphat	GC-MS	insecticide, acaricide	0.01	0.01	0.01	0.01	0.01	0.01	6
Pebulat	Thiocarbamat	GC-MS	herbicide	0.01	0.01	0.01	0.01	0.01	0.01	6
Penconazol (F)	Triazole	GC-MS		0.01	0.01	0.01	0.01	0.01	0.01	6
Pencycuron (F)	Phenylharnstoffe	LC-MS/MS		0.01	0.01	0.01	0.01	0.01	0.01	6
Pendimethalin (F)	Dinitroanilline	Kombi (GC,LC)		0.01	0.01	0.01	0.01	0.01	0.01	6
Pentachloranilin	Anilin	GC-MS	metabolite	0.01	0.01	0.01	0.01	0.01	0.01	6
Pentachloranisol	Metabolit	GC-MS	metabolite	0.01	0.01	0.01	0.01	0.01	0.01	6
Pentachlorobenzene	Organochlorpestizid	GC-MS		0.01	0.01	0.01	0.01	0.01	0.01	6
Pentachlorophenol	Organochlorpestizid	GC-MS	insecticide, fungicide, herbicide	0.01	0.01	0.01	0.01	0.01	0.01	6
Penthiopyrad	Pyrazol-Carbonsäureamide	LC-MS/MS				0.01	0.01	0.01	0.01	4
Permethrin	Pyrethroid	GC-MS	insecticide	0.01	0.01	0.01	0.01	0.01	0.01	6
Perthan (Ethylan)	Organochlorpestizid	GC-MS	insecticide	0.01	0.01	0.01	0.01	0.01	0.01	6
Phenkapton	Organophosphat	GC-MS	insecticide, acaricide	0.01	0.01	0.01	0.01	0.01	0.01	6
Phenmedipham	Carbamate	GC-MS		0.01	0.01	0.01	0.01	0.01	0.01	6
Phenothrin	Pyrethroid	GC-MS	insecticide	0.01	0.01	0.01	0.01	0.01	0.01	6
Phenthoat	Organophosphat	GC-MS	insecticide, acaricide	0.01	0.01	0.01	0.01	0.01	0.01	6
Phorat (Summe aus Phorat, seinem Sauerstoffanalogon und ihren Sulfonen, ausgedrückt als Phorat)	Thiophosphorsäureester	Kombi (GC,LC)		0.01	0.01	0.01	0.01	0.01	0.01	6
Phosalon	Carbamat / Thiophosporsäureester	Kombi (GC,LC)		0.01	0.01	0.01	0.01	0.01	0.01	6
Phosmet	Organophosphate	Kombi (GC,LC)		0.02	0.02	0.02	0.02	0.02	0.02	6
Phosphamidon	Organophosphate	Kombi (GC,LC)		0.01	0.01	0.01	0.01	0.01	0.01	6
Phoxim (F)	Organophosphate	LC-MS/MS		0.01	0.01	0.01	0.01	0.01	0.01	6
Phtalimid	Metabolit von Folpet	GC-MS	metabolite of folpet		0.01	0.01	0.01	0.01	0.01	5
Picaridin	Piperidine	LC-MS/MS		0.01	0.01	0.01	0.01	0.01	0.01	6
Picloram	Picolinsäure	LC-MS/MS		0.01	0.01	0.01	0.01	0.01	0.01	6
Picolinafen	Pyridincarboxamid	GC-MS	herbicide	0.01	0.01	0.01	0.01	0.01	0.01	6
Picoxystrobin (F)	Strobilurin	GC-MS	fungicide	0.01	0.01	0.01	0.01	0.01	0.01	6
Piperonylbutoxid (PBO)	Sonstige	Kombi (GC,LC)		0.01	0.01	0.01	0.01	0.01	0.01	6
Pirimicarb (R)	Carbamate	Kombi (GC,LC)		0.01	0.01	0.01	0.01	0.01	0.01	6
Pirimicarb-Desmethyl	Metabolit	LC-MS/MS		0.01	0.01	0.01	0.01	0.01	0.01	6
Pirimicarb-Desmethyl-formamido-	Metabolit	LC-MS/MS	fungicide	0.01	0.01	0.01	0.01	0.01	0.01	6
Pirimiphos-ethyl	Organophosphat	GC-MS	insecticide, acaricide	0.01	0.01	0.01	0.01	0.01	0.01	6
Pirimiphos-methyl (F)	Organophosphat	GC-MS	insecticide, acaricide	0.01	0.01	0.01	0.01	0.01	0.01	6
Prochloraz	Imidazole	Kombi (GC,LC)		0.01	0.01	0.01	0.01	0.01	0.01	6
Procymidon (R)	Dicarboximid	GC-MS	fungicide	0.01	0.01	0.01	0.01	0.01	0.01	6
Profenofos (F)	Organophosphat	GC-MS	insecticide, acaricide	0.01	0.01	0.01	0.01	0.01	0.01	6
Profluralin	Toluidin	GC-MS	herbicide	0.01	0.01	0.01	0.01	0.01	0.01	6
Prohexadion (Prohexadion und seine Salze, ausgedrückt als Prohexadion)	Carbonsäuren	LC-MS/MS			0.05	0.05	0.05	0.05	0.05	5
Promecarb	Carbamat	GC-MS	insecticide	0.01	0.01	0.01	0.01	0.01	0.01	6
Prometon	Triazin	GC-MS	herbicide	0.01	0.01	0.01	0.01	0.01	0.01	6
Prometryn	Triazin	GC-MS	herbicide	0.01	0.01	0.01	0.01	0.01	0.01	6
Propachlor	Chloracetamin	GC-MS	herbicide	0.01	0.01	0.01	0.01	0.01	0.01	6
Propamocarb	Carbamate	LC-MS/MS		0.01	0.01	0.01	0.01	0.01	0.01	6
Propanil	Anilid	GC-MS	herbicide	0.01	0.01	0.01	0.01	0.01	0.01	6
Propaquizafop	Aryloxyphenoxypropionate	LC-MS/MS		0.01	0.01	0.01	0.01	0.01	0.01	6
Propargit (F)	Sonstige	Kombi (GC,LC)		0.01	0.01	0.01	0.01	0.01	0.01	6
Propazin	Triazin	GC-MS	herbicide	0.01	0.01	0.01	0.01	0.01	0.01	6
Propetamphos	Organophosphat	GC-MS	insecticide, acaricide	0.01	0.01	0.01	0.01	0.01	0.01	6
Propham	Carbamat	GC-MS	fungicide, growth regulator	0.01	0.01	0.01	0.01	0.01	0.01	6
Propiconazol	Triazol	GC-MS	fungicide	0.01	0.01	0.01	0.01	0.01	0.01	6
Propoxur	Carbamate	GC-MS		0.01	0.01	0.01	0.01	0.01	0.01	6
Propyzamid (F) (R)	Dichlorbenzamid	GC-MS	herbicide	0.01	0.01	0.01	0.01	0.01	0.01	6
Proquinazid (R)	Quinazolinon	GC-MS		0.01	0.01	0.01	0.01	0.01	0.01	6
Prosulfocarb	Carbamate	Kombi (GC,LC)		0.01	0.01	0.01	0.01	0.01	0.01	6
Prothioconazol	Triazole	LC-MS/MS		0.01	0.01	0.01	0.01	0.01	0.01	6
Prothioconazol-Desthio	Triazole	LC-MS/MS		0.01	0.01	0.01	0.01	0.01	0.01	6
Prothiofos	Organophosphat	GC-MS		0.01	0.01	0.01	0.01	0.01	0.01	6
Pymetrozin (A) (R)	Pyridin	LC-MS/MS		0.01	0.01	0.01	0.01	0.01	0.01	6
Pyraclostrobin (F)	Strobilurin	LC-MS/MS	fungicide	0.01	0.01	0.01	0.01	0.01	0.01	6
Pyraflufen-ethyl		GC-MS		0.01	0.01	0.01	0.01	0.01	0.01	6
Pyrazachlor		LC-MS/MS	growth regulator						0.01	1
Pyrazophos (F)	Organophosphat	GC-MS	fungicide	0.01	0.01	0.01	0.01	0.01	0.01	6
Pyrethrin I	Pyrethroide	LC-MS/MS		0.01	0.01	0.01	0.01	0.01	0.01	6
Pyrethrin II	Pyrethroide	LC-MS/MS		0.01	0.01	0.01	0.01	0.01	0.01	6
Pyridaben (F)	Pyridazinone	Kombi (GC,LC)		0.01	0.01	0.01	0.01	0.01	0.01	6
Pyridalyl	unbekannt	LC-MS/MS		0.01	0.01	0.01	0.01	0.01	0.01	6
Pyridaphenthion	Organophosphat	GC-MS	insecticide, acaricide	0.01	0.01	0.01	0.01	0.01	0.01	6
Pyridat	Phenylpyridazin	LC-MS/MS	herbicide	0.01	0.01	0.01	0.01	0.01	0.01	6
Pyrifenox	Pyridin	GC-MS		0.01	0.01	0.01	0.01	0.01	0.01	6
Pyrimethanil (R)	Anillinopyrimidine	LC-MS/MS		0.01	0.01	0.01	0.01	0.01	0.01	6
Pyriproxyfen (F)	Pyridin-Derivate	Kombi (GC,LC)		0.01	0.01	0.01	0.01	0.01	0.01	6
Quinalphos (F)	Organophosphat	GC-MS		0.01	0.01	0.01	0.01	0.01	0.01	6
Quinclorac	Chinolin / Chinolinderivate	LC-MS/MS		0.01	0.01	0.01	0.01	0.01	0.01	6
Quinmerac	Chinolin / Chinolinderivate	LC-MS/MS		0.01	0.01	0.01	0.01	0.01	0.01	6
Quinoclamin		GC-MS	herbicide, algaecide	0.01	0.01	0.01	0.01	0.01	0.01	6
Quinoxyfen (F)	Chinolin	GC-MS	fungicide	0.01	0.01	0.01	0.01	0.01	0.01	6
Quintozen	Organochlorpestizide	GC-MS		0.01	0.01	0.01	0.01	0.01	0.01	6
Quizalofop einschließlich Quizalofop-P	Aryloxyphenoxypropionate	LC-MS/MS		0.01	0.01	0.01	0.01	0.01	0.01	6
Resmethrin		LC-MS/MS	insecticide					0.01	0.01	2
Rimsulfuron		LC-MS/MS	herbicide					0.01	0.01	2
Rotenon	Chromenon	LC-MS/MS	insecticide, acaricide	0.01	0.01	0.01	0.01	0.01	0.01	6
S 421	Dipropylether	GC-MS		0.01	0.01	0.01	0.01	0.01	0.01	6
Sebuthylazin	Triazin	GC-MS		0.01	0.01	0.01	0.01	0.01	0.01	6
Sethoxydim (Summe aus Sethoxydim und Clethodim einschließlich der Abbauprodukte, ausgedrückt als Sethoxydim)	Oxime	LC-MS/MS	herbicide	0.01	0.01	0.01	0.01	0.01	0.01	6
Silafluofen	Pyrethroid	GC-MS		0.01	0.01	0.01	0.01	0.01	0.01	6
Silthiofam	Carboxamid	GC-MS	fungicide	0.01	0.01	0.01	0.01	0.01	0.01	6
Simazin	Triazin	GC-MS	herbicide	0.01	0.01	0.01	0.01	0.01	0.01	6
Simetryn	Methylthiotriazin	GC-MS	herbicide	0.01	0.01	0.01	0.01	0.01	0.01	6
Spinetoram_J	Spynosine	LC-MS/MS	insecticide	0.01	0.01	0.01	0.01	0.01	0.01	6
Spinetoram_L	Spynosine	LC-MS/MS	insecticide			0.01	0.01	0.01	0.01	4
Spinosad (Spinosad, Summe aus Spinosyn-A und Spinosyn-D) (F)	Spynosine	LC-MS/MS	insecticide	0.01	0.01	0.01	0.01	0.01	0.01	6
Spirodiclofen (F)	Tetronsäurederivate	GC-MS	insecticide, acaricide	0.01	0.01	0.01	0.01	0.01	0.01	6
Spiromesifen	Tetronsäurederivate	GC-MS	insecticide, acaricide	0.01	0.01	0.01	0.01	0.01	0.01	6
Spirotetramat und seine 4 Metaboliten BYI08330-enol, BYI08330-ketohydroxy, BYI08330-monohydroxy und BYI08330enol-glucosid, ausgedrückt als Spirotetramat (R)				0.01	0.01	0.01	0.01			4
Spiroxamin	Spiroketalamine	GC-MS	fungicide	0.01	0.01	0.01	0.01	0.01	0.01	6
Sulfotep_ISTD	Thiophosphorsäureester	GC-MS	internal standard	0.01	0.01	0.01	0.01	0.01	0.01	6
Sulfoxaflor	Sulfoximine	LC-MS/MS		0.01	0.01	0.01	0.01	0.01	0.01	6
Sulprofos	Organophosphat	GC-MS		0.01	0.01	0.01	0.01	0.01	0.01	6
Tau-Fluvalinat (F)	Pyrethroid	GC-MS		0.01	0.01	0.01	0.01	0.01	0.01	6
Tebuconazol (R)	Triazole	Kombi (GC,LC)	fungicide	0.01	0.01	0.01	0.01	0.01	0.01	6
Tebufenozid (F)	Diacylhydrazine	LC-MS/MS	insecticide	0.01	0.01	0.01	0.01	0.01	0.01	6
Tebufenpyrad (F)	Pyrazol	GC-MS	acaricide	0.01	0.01	0.01	0.01	0.01	0.01	6
Tebutam	Unbekannt	GC-MS		0.01	0.01	0.01	0.01	0.01	0.01	6
Tecnazen (F)	Organochlorpestizide	GC-MS	fungicide, growth regulator	0.01	0.01	0.01	0.01	0.01	0.01	6
Teflubenzuron (F)	Benzylharnstoffe	LC-MS/MS	insecticide	0.01	0.01	0.01	0.01	0.01	0.01	6
Tefluthrin (F)	Pyrethroid	GC-MS	insecticide	0.01	0.01	0.01	0.01	0.01	0.01	6
Tepraloxydim	Cyclohexadion Oxime	LC-MS/MS	herbicide	0.01	0.01	0.01	0.01	0.01	0.01	6
Terbacil	Uracil	GC-MS	herbicide	0.01	0.01	0.01	0.01	0.01	0.01	6
Terbufos	Organophosphat	GC-MS	insecticide, nematicide	0.01	0.01	0.01	0.01	0.01	0.01	6
Terbumeton	Triazin	GC-MS	herbicide	0.01	0.01	0.01	0.01	0.01	0.01	6
Terbutryn	Triazin	GC-MS	herbicide	0.01	0.01	0.01	0.01	0.01	0.01	6
Terbutylazin		GC-MS		0.01	0.01			0.01	0.01	4
Tetrachlorvinphos	Organophosphat	GC-MS		0.01	0.01	0.01	0.01	0.01	0.01	6
Tetraconazol (F)	Triazol	GC-MS	fungicide	0.01	0.01	0.01	0.01	0.01	0.01	6
Tetradifon	Sonstige	GC-MS	acaricide	0.01	0.01	0.01	0.01	0.01	0.01	6
Tetrahydrophtalimid (THPI)	Phtalimid	GC-MS	fungicide	0.01	0.01	0.01	0.01	0.01	0.01	6
Tetramethrin	Pyrethroid	GC-MS	insecticide	0.01	0.01	0.01	0.01	0.01	0.01	6
Tetrasul	Diphenylsulfid	GC-MS		0.01	0.01	0.01	0.01	0.01	0.01	6
TFNA	Pyridincarboxamide	LC-MS/MS		0.01	0.01	0.01	0.01	0.01	0.01	6
TFNG	Pyridincarboxamide	LC-MS/MS		0.01	0.01	0.01	0.01	0.01	0.01	6
Thiabendazol (R)	Benzimidazole	LC-MS/MS	fungicide	0.01	0.01	0.01	0.01	0.01	0.01	6
Thiacloprid	Neonicotinoide	LC-MS/MS	insecticide	0.01	0.01	0.01	0.01	0.01	0.01	6
Thiametoxam	Neonicotinoide	LC-MS/MS	insecticide	0.01	0.01	0.01	0.01	0.01	0.01	6
Thidiazuron	Phenylharnstoffe	LC-MS/MS	growth regulator	0.01	0.01	0.01	0.01	0.01	0.01	6
Thiocyclam	Nereistoxin	GC-MS	insecticide	0.01	0.01	0.01	0.01	0.01	0.01	6
Thiodicarb	Carbamat	LC-MS/MS	insecticide	0.01	0.01	0.01	0.01	0.01	0.01	6
Thiofanox	Oxim-Carbamate	GC-MS	insecticide, acaricide	0.01	0.01	0.01	0.01	0.01	0.01	6
Thiophanat-methyl (R)	Benzimidazole	LC-MS/MS	fungicide	0.01	0.01	0.01	0.01	0.01	0.01	6
Tolclofos-methyl (F)	Organophosphat	GC-MS		0.01	0.01	0.01	0.01	0.01	0.01	6
Tolfenpyrad	Pyrazole	LC-MS/MS		0.01	0.01	0.01	0.01	0.01	0.01	6
Tolylfluanid	Synthetisch	Kombi (GC,LC)		0.01	0.01	0.01	0.01	0.01	0.01	6
TPP_ISTD - Triphenylphosphat	Phosphorsäureester	LC-MS/MS	internal standard			0.01	0.01	0.01	0.01	4
Tralkoxydim	Cyclohexadion Oxime	LC-MS/MS	herbicide	0.01	0.01	0.01	0.01	0.01	0.01	6
Transfluthrin	Pyrethroid	GC-MS	insecticide	0.01	0.01	0.01	0.01	0.01	0.01	6
Triadimefon (F)	Triazole	Kombi (GC,LC)	fungicide	0.01	0.01	0.01	0.01	0.01	0.01	6
Triadimenol	Triazole	Kombi (GC,LC)	fungicide	0.01	0.01	0.01	0.01	0.01	0.01	6
Triallat	Thiocarbamat	GC-MS	herbicide	0.01	0.01	0.01	0.01	0.01	0.01	6
Triapenthenol		GC-MS	herbicide						0.01	1
Triazamate	Triazol	GC-MS	insecticide	0.01	0.01	0.01	0.01	0.01	0.01	6
Triazophos (F)	Organophosphat	GC-MS	insecticide, acaricide	0.01	0.01	0.01	0.01	0.01	0.01	6
Tribenuron_Methyl	Sulfonyl-Harnstoffe	LC-MS/MS	herbicide	0.01	0.01	0.01	0.01	0.01	0.01	6
Trichlorfon	Organophosphate	LC-MS/MS	insecticide	0.01	0.01	0.01	0.01	0.01	0.01	6
Trichloronat	Organophosphonat	GC-MS		0.01	0.01	0.01	0.01	0.01	0.01	6
Trichlorphenol	Chlorwasserstoff	GC-MS		0.01	0.01	0.01	0.01	0.01	0.01	6
Triclopyr	Pyridincarboxylsäure/-ester	LC-MS/MS	herbicide	0.01	0.01	0.01	0.01	0.01	0.01	6
Tricyclazol	Benzothiazol	LC-MS/MS	fungicide	0.01	0.01	0.01	0.01	0.01	0.01	6
Trifloxystrobin (F) (R)	Strobilurin	Kombi (GC,LC)	fungicide	0.01	0.01	0.01	0.01	0.01	0.01	6
Trifloxystrobin_CGA		LC-MS/MS	metabolite					0.01	0.01	2
Triflumizol	Imidazole	LC-MS/MS	fungicide	0.01	0.01	0.01	0.01	0.01	0.01	6
Triflumizol-FM-6-1	Imidazole	LC-MS/MS	fungicide	0.01	0.01	0.01	0.01	0.01	0.01	6
Triflumuron (F)	Benzylharnstoffe	LC-MS/MS	insecticide	0.01	0.01	0.01	0.01	0.01	0.01	6
Trifluralin	Nitroanilin	GC-MS	herbicide	0.01	0.01	0.01	0.01	0.01	0.01	6
Triflusulfuron-methyl (=Triflusulfuron)	Sulfonyl-Harnstoffe	LC-MS/MS	herbicide			0.01	0.01	0.01	0.01	4
Triforin	Piperazin	LC-MS/MS	fungicide	0.01	0.01	0.01	0.01	0.01	0.01	6
Trinexapac (Summe von Trinexapac (-säure) und seinen Salzen, ausgedrückt als Trinexapac)	Carbonsäuren	LC-MS/MS	growth regulator	0.01	0.01	0.01	0.01	0.01	0.01	6
Triflusulfuron-methyl (=Triflusulfuron)	Sulfonyl-Harnstoffe	LC-MS/MS	herbicide	0.01	0.01	0.01	0.01	0.01	0.01	6
Triticonazol	Triazole	LC-MS/MS	fungicide		0.01	0.01	0.01	0.01	0.01	5
Uniconazol	Triazol	GC-MS	growth regulator	0.01	0.01	0.01	0.01	0.01	0.01	6
Valifenalate	Carbamat	LC-MS/MS	fungicide						0.01	1
Vamidothion	Organophosphat	GC-MS		0.01	0.01	0.01	0.01	0.01	0.01	6
Vinclozolin	Chlorierte Stickstoff Heterocyclen	GC-MS	fungicide	0.01	0.01	0.01	0.01	0.01	0.01	6
Zoxamid	Benzamid	GC-MS	fungicide	0.01	0.01	0.01	0.01	0.01	0.01	6

## Sheet: AIs_LOQ_lab3
				Limit of quantification LOQ [mg/kg]
Active ingredients analysed	CAS-Nr.	detection module	method	2013-Jun	2013-Oct	2014-Aug	2015-Sep	2015-Nov	2017-Apr	2017-Sep	2018-Jan	2018-Dec	2019-May	2019-Sep	2020-Aug	2021-Apr	2021-Sep	Total samples	Average across years	Year-month
Number of AIs analysed	563	571	581	459	460	466	469	477	517	525	540	547	553	552	552	581	581	7279	519.929
1-Naphtylacetamid	86-86-2	LC/MS	Multi Norm EN 15662 (SOP P301)													0.01	0.01	2
1-Naphtylessigsäure	86-87-3	LC/MS	Multi Norm EN 15662 (SOP P301)													0.05	0.05	2
1,4-Dimethylnaphthalin	571-58-4	GC/MS	Multi Norm EN 15662 (SOP P301)													0.01	0.01	2
2,3,5-Trimethacarb	12407-86-2	LC/MS	Multi Norm EN 15662 (SOP P301)	0.01	0.01	0.01	0.01	0.01	0.01	0.01	0.01	0.01	0.01	0.01	0.01	0.01	0.01	14
2,4-Dimethylanilin	95-68-1	LC/MS	Multi Norm EN 15662 (SOP P301)	0.01	0.01	0.01	0.01	0.01	0.01	0.01	0.01	0.01	0.01	0.01	0.01	0.01	0.01	14
2,4-D (Summe aus 2,4-D, ihren Salzen, ihren Estern und ihren Konjugaten, ausgedrückt als 2,4-D)	94-75-7	LC/MS	Multi Norm EN 15662 (SOP P301)						0.01	0.01	0.01	0.01	0.01	0.01	0.01	0.01	0.01	9
2-Phenylphenol	90-43-7	GC/MS	Multi Norm EN 15662 (SOP P301)	0.01	0.01	0.01	0.01	0.01	0.01	0.01	0.01	0.01	0.01	0.01	0.01	0.01	0.01	14
3,4,5-Trimethacarb	2686-99-9	LC/MS	Multi Norm EN 15662 (SOP P301)	0.01	0.01	0.01	0.01	0.01	0.01	0.01	0.01	0.01	0.01	0.01	0.01	0.01	0.01	14
3,5-Dichloranilin										0.01	0.01	0.01						3
3-Chloroaniline						0.01												1
3-OH-Carbofuran	16655-82-6	LC/MS	Multi Norm EN 15662 (SOP P301)	0.01	0.01	0.01	0.01	0.01	0.01	0.01	0.01	0.01	0.01	0.01	0.01	0.01	0.01	14
Abamectin (Summe aus Avermectin B1a, Avermectin B1b und Delta-8,9-Isomer von Avermectin B1a)	71751-41-2		Multi Norm EN 15662 (SOP P301)	0.01	0.01	0.01	0.01	0.015	0.015	0.015	0.015	0.015	0.015	0.015	0.015	0.015	0.015	14
Avermectin B1a	65195-55-3	LC/MS	Multi Norm EN 15662 (SOP P301)						0.015	0.015	0.015	0.015	0.015	0.015	0.015	0.015	0.015	9
Avermectin B1b	65195-56-4	LC/MS	Multi Norm EN 15662 (SOP P301)						0.015	0.015	0.015	0.015	0.015	0.015	0.015	0.015	0.015	9
Acephat	30560-19-1	LC/MS	Multi Norm EN 15662 (SOP P301)	0.01	0.01	0.01	0.01	0.01	0.01	0.01	0.01	0.01	0.01	0.01	0.01	0.01	0.01	14
Acequinocyl	57960-19-7	LC/MS	Multi Norm EN 15662 (SOP P301)	0.01	0.01	0.01	0.01	0.01	0.01	0.01	0.02	0.02	0.02	0.02	0.02	0.02	0.02	14
Acetamiprid	135410-20-7	LC/MS	Multi Norm EN 15662 (SOP P301)	0.01	0.01	0.01	0.01	0.01	0.01	0.01	0.01	0.01	0.01	0.01	0.01	0.01	0.01	14
Acibenzolar-S-methyl	135158-54-2	GC/MS	Multi Norm EN 15662 (SOP P301)	0.01	0.01	0.01	0.01	0.01	0.01	0.01	0.01	0.01	0.01	0.01	0.01	0.01	0.01	14
Aclonifen	74070-46-5	GC/MS	Multi Norm EN 15662 (SOP P301)	0.01	0.01	0.01	0.01	0.01	0.01	0.01	0.01	0.01	0.01	0.01	0.01	0.01	0.01	14
Acrinathrin	101007-06-1	GC/MS	Multi Norm EN 15662 (SOP P301)	0.01	0.01	0.01	0.01	0.01	0.01	0.01	0.01	0.01	0.01	0.01	0.01	0.01	0.01	14
Alachlor	15972-60-8	LC/MS	Multi Norm EN 15662 (SOP P301)	0.01	0.01	0.01	0.01	0.01	0.01	0.01	0.01	0.01	0.01	0.01	0.01	0.01	0.01	14
Aldicarb (Summe aus Aldicarb, seinem Sulfoxid und seinem Sulfon ausgedrückt als Aldicarb)			Multi Norm EN 15662 (SOP P301)						0.01	0.01	0.01	0.01	0.01	0.01	0.01	0.01	0.01	9
Aldicarb	116-06-3	LC/MS	Multi Norm EN 15662 (SOP P301)	0.01	0.01	0.01	0.01	0.01	0.01	0.01	0.01	0.01	0.01	0.01	0.01	0.01	0.01	14
Aldicarb-sulfon	1646-87-3	LC/MS	Multi Norm EN 15662 (SOP P301)	0.01	0.01	0.01	0.01	0.01	0.01	0.01	0.01	0.01	0.01	0.01	0.01	0.01	0.01	14
Aldicarb-sulfoxid	1646-88-4	LC/MS	Multi Norm EN 15662 (SOP P301)	0.01	0.01	0.01	0.01	0.01	0.01	0.01	0.01	0.01	0.01	0.01	0.01	0.01	0.01	14
Aldrin und Dieldrin (Aldrin und Dieldrin insgesamt, ausgedrückt als Dieldrin)			Multi Norm EN 15662 (SOP P301, P201)						0.005	0.005	0.005	0.005	0.005	0.005	0.005	0.005	0.005	9
Aldrin	309-00-2	GC/MS, GC/ECD	Multi Norm EN 15662 (SOP P301, P201)	0.01	0.01	0.01	0.005	0.005	0.005	0.005	0.005	0.005	0.005	0.005	0.005	0.005	0.005	14
Ametoctradin	865318-97-4	LC/MS	Multi Norm EN 15662 (SOP P301)					0.01	0.01	0.01	0.01	0.01	0.01	0.01	0.01	0.01	0.01	10
Ametryn	834-12-8	GC/MS	Multi Norm EN 15662 (SOP P301)	0.01	0.01	0.01	0.01	0.01	0.01	0.01	0.01	0.01	0.01	0.01	0.01	0.01	0.01	14
Amidosulfuron	120923-37-7	LC/MS	Multi Norm EN 15662 (SOP P301)						0.01	0.01	0.01	0.01	0.01	0.01	0.01	0.01	0.01	9
Aminocarb	2032-59-9	LC/MS	Multi Norm EN 15662 (SOP P301)	0.01	0.01	0.01	0.01	0.01	0.01	0.01	0.01	0.01	0.01	0.01	0.01	0.01	0.01	14
Amitraz (Amitraz einschließlich seiner Metaboliten, die die 2,4-Dimethylanilin-Gruppe enthalten, ausgedrückt als Amitraz)			Multi Norm EN 15662 (SOP P301)						0.01	0.01	0.01	0.01	0.01	0.01	0.01	0.01	0.01	9
Amitraz	33089-61-1	LC/MS	Multi Norm EN 15662 (SOP P301)	0.01	0.01	0.01	0.01	0.01	0.01	0.01	0.01	0.01	0.01	0.01	0.01	0.01	0.01	14
N-(2,4-Dimethylphenyl)formamid	60397-77-5	LC/MS	Multi Norm EN 15662 (SOP P301)						0.01	0.01	0.01	0.01	0.01	0.01	0.01	0.01	0.01	9
N-2,4-Dimethyl-N-methylformamidin	33089-74-6	LC/MS	Multi Norm EN 15662 (SOP P301)						0.01	0.01	0.01	0.01	0.01	0.01	0.01	0.01	0.01	9
Atrazin	6190-65-4	LC/MS	Multi Norm EN 15662 (SOP P301)	0.01	0.01	0.01	0.01	0.01	0.01	0.01	0.01	0.01	0.01	0.01	0.01	0.01	0.01	14
Azaconazol	60207-31-0	GC/MS	Multi Norm EN 15662 (SOP P301)	0.01	0.01	0.01	0.01	0.01	0.01	0.01	0.01	0.01	0.01	0.01	0.01	0.01	0.01	14
Azadirachtin	11141-17-6	LC/MS	Multi Norm EN 15662 (SOP P301)	0.01	0.01	0.01	0.01	0.01	0.01	0.01	0.01	0.01	0.01	0.01	0.01	0.01	0.01	14
Azinphos-ethyl	2642-71-9	LC/MS	Multi Norm EN 15662 (SOP P301)	0.01	0.01	0.01	0.01	0.01	0.01	0.01	0.01	0.01	0.01	0.01	0.01	0.01	0.01	14
Azinphos-methyl	86-50-0	LC/MS	Multi Norm EN 15662 (SOP P301)	0.01	0.01	0.01	0.01	0.01	0.01	0.01	0.01	0.01	0.01	0.01	0.01	0.01	0.01	14
Azoxystrobin	131860-33-8	LC/MS	Multi Norm EN 15662 (SOP P301)	0.01	0.01	0.01	0.01	0.01	0.01	0.01	0.01	0.01	0.01	0.01	0.01	0.01	0.01	14
Benalaxyl	71626-11-4	GC/MS	Multi Norm EN 15662 (SOP P301)	0.01	0.01	0.01	0.01	0.01	0.01	0.01	0.01	0.01	0.01	0.01	0.01	0.01	0.01	14
Bendiocarb	22781-23-3	LC/MS	Multi Norm EN 15662 (SOP P301)	0.01	0.01	0.01	0.01	0.01	0.01	0.01	0.01	0.01	0.01	0.01	0.01	0.01	0.01	14
Benfluralin	1861-40-1	GC/MS	Multi Norm EN 15662 (SOP P301)	0.01	0.01	0.01	0.01	0.01	0.01	0.01	0.01	0.01	0.01	0.01	0.01	0.01	0.01	14
Benfuracarb	82560-54-1	LC/MS	Multi Norm EN 15662 (SOP P301)	0.01	0.01	0.01	0.01	0.01	0.01	0.01	0.01	0.01	0.01	0.01	0.01	0.01	0.01	14
Benomyl	17804-35-2	LC/MS	Multi Norm EN 15662 (SOP P301)	0.01	0.01	0.01	0.01	0.01	0.01	0.01	0.01	0.01	0.01	0.01	0.01	0.01	0.01	14
Benthiavalicarb-isopropyl	177406-68-7	LC/MS	Multi Norm EN 15662 (SOP P301)	0.01	0.01	0.01	0.01	0.01	0.01	0.01	0.01	0.01	0.01	0.01	0.01	0.01	0.01	14
Benzovindiflupyr	1072957-71-1	LC/MS	Multi Norm EN 15662 (SOP P301)								0.01	0.01	0.01	0.01	0.01	0.01	0.01	7
Bifenazat (Summe aus Bifenazat und Bifenazat-Diazin, ausgedrückt als Bifenazat)		LC/MS	Multi Norm EN 15662 (SOP P301)							0.01	0.01	0.01	0.01	0.01	0.01	0.01	0.01	8
Bifenazat	149877-41-8	LC/MS	Multi Norm EN 15662 (SOP P301)	0.01	0.01	0.01	0.01	0.01	0.01	0.01	0.01	0.01	0.01	0.01	0.01	0.01	0.01	14
Bifenazat-Diazin	149878-40-0	LC/MS	Multi Norm EN 15662 (SOP P301)							0.01	0.01	0.01	0.01	0.01	0.01	0.01	0.01	8
Bifenox	42576-02-3	LC/MS	Multi Norm EN 15662 (SOP P301)	0.01	0.01	0.01	0.01	0.01	0.01	0.01	0.01	0.01	0.01	0.01	0.01	0.01	0.01	14
Bifenthrin	82657-04-3	GC/MS	Multi Norm EN 15662 (SOP P301)	0.01	0.01	0.01	0.01	0.01	0.01	0.01	0.01	0.01	0.01	0.01	0.01	0.01	0.01	14
Binapacryl				0.01	0.01	0.01												3
Biphenyl	92-52-4	GC/MS	Multi Norm EN 15662 (SOP P301)	0.01	0.01	0.01	0.01	0.01	0.01	0.01	0.01	0.01	0.01	0.01	0.01	0.01	0.01	14
Bitertanol	55179-31-2	LC/MS	Multi Norm EN 15662 (SOP P301)	0.01	0.01	0.01	0.01	0.01	0.01	0.01	0.01	0.01	0.01	0.01	0.01	0.01	0.01	14
Bixafen	581809-46-3	LC/MS	Multi Norm EN 15662 (SOP P301)									0.01	0.01	0.01	0.01	0.01	0.01	6
Boscalid	188425-85-6	LC/MS	Multi Norm EN 15662 (SOP P301)	0.01	0.01	0.01	0.01	0.01	0.01	0.01	0.01	0.01	0.01	0.01	0.01	0.01	0.01	14
Bromacil	314-40-9	LC/MS	Multi Norm EN 15662 (SOP P301)	0.01	0.01	0.01	0.01	0.01	0.01	0.01	0.01	0.01	0.01	0.01	0.01	0.01	0.01	14
Bromocyclen	1715-40-8	GC/MS	Multi Norm EN 15662 (SOP P301)	0.01	0.01	0.01	0.01	0.01	0.01	0.01	0.01	0.01	0.01	0.01	0.01	0.01	0.01	14
Bromophos	2104-96-3	GC/MS	Multi Norm EN 15662 (SOP P301)	0.01	0.01	0.01	0.01	0.01	0.01	0.01	0.01	0.01	0.01	0.01	0.01	0.01	0.01	14
Bromophos-ethyl	4824-78-6	GC/MS	Multi Norm EN 15662 (SOP P301)	0.01	0.01	0.01	0.01	0.01	0.01	0.01	0.01	0.01	0.01	0.01	0.01	0.01	0.01	14
Bromoxynil	1689-84-5	LC/MS	Multi Norm EN 15662 (SOP P301)										0.01	0.01	0.01	0.01	0.01	5
Bromoxynil-methylether	3336-39-8	GC/MS	Multi Norm EN 15662 (SOP P301)	0.01	0.01	0.01	0.01	0.01	0.01	0.01	0.01	0.01	0.01	0.01	0.01	0.01	0.01	14
Brompropylat	18181-80-1	GC/MS	Multi Norm EN 15662 (SOP P301)	0.01	0.01	0.01	0.01	0.01	0.01	0.01	0.01	0.01	0.01	0.01	0.01	0.01	0.01	14
Bromuconazol	116255-48-2	GC/MS	Multi Norm EN 15662 (SOP P301)	0.01	0.01	0.01	0.01	0.01	0.01	0.01	0.01	0.01	0.01	0.01	0.01	0.01	0.01	14
Bupirimat	41483-43-6	GC/MS	Multi Norm EN 15662 (SOP P301)	0.01	0.01	0.01	0.01	0.01	0.01	0.01	0.01	0.01	0.01	0.01	0.01	0.01	0.01	14
Buprofezin	69327-76-0	GC/MS	Multi Norm EN 15662 (SOP P301)	0.01	0.01	0.01	0.01	0.01	0.01	0.01	0.01	0.01	0.01	0.01	0.01	0.01	0.01	14
Butafenacil	134605-64-4	LC/MS	Multi Norm EN 15662 (SOP P301)	0.01	0.01	0.01	0.01	0.01	0.01	0.01	0.01	0.01	0.01	0.01	0.01	0.01	0.01	14
Butocarboxim	34681-10-2	LC/MS	Multi Norm EN 15662 (SOP P301)	0.01	0.01	0.01	0.01	0.01	0.01	0.01	0.01	0.01	0.01	0.01	0.01	0.01	0.01	14
Butocarboxim-sulfoxid	34681-24-8	LC/MS	Multi Norm EN 15662 (SOP P301)	0.01	0.01	0.01	0.01	0.01	0.01	0.01	0.01	0.01	0.01	0.01	0.01	0.01	0.01	14
Butoxycarboxim	34681-23-7	LC/MS	Multi Norm EN 15662 (SOP P301)	0.01	0.01	0.01	0.01	0.01	0.01	0.01	0.01	0.01	0.01	0.01	0.01	0.01	0.01	14
Cadusafos	95465-99-9	LC/MS	Multi Norm EN 15662 (SOP P301)	0.01	0.01	0.01	0.01	0.01	0.01	0.01	0.01	0.01	0.01	0.01	0.01	0.01	0.01	14
Camphechlor (Toxaphen) (Parlare 26,50,62) *									0.01	0.01	0.01	0.01	0.01					5
Captafol				0.01	0.01	0.01	0.02	0.02	0.02	0.02	0.02	0.02	0.02					10
Summe aus Captan und THPI, ausgedrückt als Captan			Multi Norm EN 15662 (SOP P301)						0.01	0.01	0.01	0.01	0.01	0.01	0.01	0.01	0.01	9
Captan	133-06-2	GC/MS, GC/ECD	Multi Norm EN 15662 (SOP P301)	0.01	0.01	0.01	0.01	0.01	0.01	0.01	0.01	0.01	0.01	0.01	0.01	0.01	0.01	14
Carbaryl	63-25-2	LC/MS	Multi Norm EN 15662 (SOP P301)	0.01	0.01	0.01	0.01	0.01	0.01	0.01	0.01	0.01	0.01	0.01	0.01	0.01	0.01	14
Carbendazim und Benomyl (Summe aus Benomyl und Carbendazim, ausgedrückt als Carbendazim)			Multi Norm EN 15662 (SOP P301)						0.01	0.01	0.01	0.01	0.01	0.01	0.01	0.01	0.01	9
Carbendazim	10605-21-7	LC/MS	Multi Norm EN 15662 (SOP P301)	0.01	0.01	0.01	0.01	0.01	0.01	0.01	0.01	0.01	0.01	0.01	0.01	0.01	0.01	14
Carbetamid	16118-49-3	LC/MS	Multi Norm EN 15662 (SOP P301)	0.01	0.01	0.01	0.01	0.01	0.01	0.01	0.01	0.01	0.01	0.01	0.01	0.01	0.01	14
Carbofuran (Summe aus Carbofuran (einschließlich Carbofuran aus Carbosulfan, Benfuracarb oder Furathiocarb) und 3-OH-Carbofuran, ausgedrückt als Carbofuran)			Multi Norm EN 15662 (SOP P301)						0.01	0.01	0.01	0.01	0.01	0.01	0.01	0.01	0.01	9
Carbofuran	1563-66-2	LC/MS	Multi Norm EN 15662 (SOP P301)	0.01	0.01	0.01	0.01	0.01	0.01	0.01	0.01	0.01	0.01	0.01	0.01	0.01	0.01	14
Carbosulfan	55285-14-8	LC/MS	Multi Norm EN 15662 (SOP P301)	0.01	0.01	0.01	0.01	0.01	0.01	0.01	0.01	0.01	0.01	0.01	0.01	0.01	0.01	14
Carbophenothion	786-19-6	GC/MS	Multi Norm EN 15662 (SOP P301)	0.01	0.01	0.01	0.01	0.01	0.01	0.01	0.01	0.01	0.01	0.01	0.01	0.01	0.01	14
Carboxin	5234-68-4	LC/MS	Multi Norm EN 15662 (SOP P301)	0.01	0.01	0.01	0.01	0.01	0.01	0.01	0.01	0.01	0.01	0.01	0.01	0.01	0.01	14
Carfentrazon-ethyl	128639-02-1	LC/MS	Multi Norm EN 15662 (SOP P301)				0.01	0.01	0.01	0.01	0.01	0.01	0.01	0.01	0.01	0.01	0.01	11
Chinomethionat	02439-01-2	GC/MS	Multi Norm EN 15662 (SOP P301)	0.01	0.01	0.01	0.01	0.01	0.01	0.01	0.01	0.01	0.01	0.01	0.01	0.01	0.01	14
Chlorantraniliprol (DPX E-2Y45)	500008-45-7	LC/MS	Multi Norm EN 15662 (SOP P301)	0.01	0.01	0.01	0.01	0.01	0.01	0.01	0.01	0.01	0.01	0.01	0.01	0.01	0.01	14
Chlorbensid	103-17-3	GC/MS	Multi Norm EN 15662 (SOP P301)	0.01	0.01	0.01	0.01	0.01	0.01	0.01	0.01	0.01	0.01	0.01	0.01	0.01	0.01	14
Chlorbenzilat	510-15-6	GC/MS	Multi Norm EN 15662 (SOP P301)	0.01	0.01	0.01	0.01	0.01	0.01	0.01	0.01	0.01	0.01	0.01	0.01	0.01	0.01	14
Chlorbromuron	13360-45-7	LC/MS	Multi Norm EN 15662 (SOP P301)													0.01	0.01	2
Chlordan (Summe aus cis- und trans-Chlordan)	5103-71-9; 5103-74-2	GC/MS, GC/ECD	Multi Norm EN 15662 (SOP P301, P201)	0.01	0.01	0.01	0.005	0.005	0.005	0.005	0.005	0.005	0.005	0.005	0.005	0.005	0.005	14
Chlordimeform HCl				0.01	0.01	0.01												3
Chlorfenapyr	122453-73-0	GC/MS	Multi Norm EN 15662 (SOP P301)	0.01	0.01	0.01	0.01	0.01	0.01	0.01	0.01	0.01	0.01	0.01	0.01	0.01	0.01	14
Chlorfenprop-methyl	14437-17-3	GC/MS	Multi Norm EN 15662 (SOP P301)	0.01	0.01	0.01	0.01	0.01	0.01	0.01	0.01	0.01	0.01	0.01	0.01	0.01	0.01	14
Chlorfenson	80-33-1	GC/MS	Multi Norm EN 15662 (SOP P301)	0.01	0.01	0.01	0.01	0.01	0.01	0.01	0.01	0.01	0.01	0.01	0.01	0.01	0.01	14
Chlorfenvinphos	470-90-6	GC/MS	Multi Norm EN 15662 (SOP P301)	0.01	0.01	0.01	0.01	0.01	0.01	0.01	0.01	0.01	0.01	0.01	0.01	0.01	0.01	14
Chlorfluazuron	71422-67-8	LC/MS	Multi Norm EN 15662 (SOP P301)						0.01	0.01	0.01	0.01	0.01	0.01	0.01	0.01	0.01	9
Chloridazon	1698-60-8	LC/MS	Multi Norm EN 15662 (SOP P301)	0.01	0.01	0.01	0.01	0.01	0.01	0.01	0.01	0.01	0.01	0.01	0.01	0.01	0.01	14
Chloroneb	2675-77-6	GC/MS	Multi Norm EN 15662 (SOP P301)	0.01	0.01	0.01	0.01	0.01	0.01	0.01	0.01	0.01	0.01	0.01	0.01	0.01	0.01	14
Chlorotoluron	15545-48-9	LC/MS	Multi Norm EN 15662 (SOP P301)													0.01	0.01	2
Chloroxuron	1982-47-4	LC/MS	Multi Norm EN 15662 (SOP P301)													0.01	0.01	2
Chlorpropham	101-21-3	GC/MS	Multi Norm EN 15662 (SOP P301)	0.01	0.01	0.01	0.01	0.01	0.01	0.01	0.01	0.01	0.01	0.01	0.01	0.01	0.01	14
Chlorpropylat	5836-10-2	GC/MS	Multi Norm EN 15662 (SOP P301)	0.01	0.01	0.01	0.01	0.01	0.01	0.01	0.01	0.01	0.01	0.01	0.01	0.01	0.01	14
Chlorpyrifos	2921-88-2	GC/MS, GC/ECD	Multi Norm EN 15662 (SOP P301, P201)	0.01	0.01	0.01	0.01	0.01	0.005	0.005	0.005	0.005	0.005	0.005	0.005	0.005	0.005	14
Chlorpyrifos-methyl	5598-13-0	GC/MS, GC/ECD	Multi Norm EN 15662 (SOP P301, P201)	0.01	0.01	0.01	0.01	0.01	0.005	0.005	0.005	0.005	0.005	0.005	0.005	0.005	0.005	14
Chlorthal-dimethyl	1897-45-6	GC/MS	Multi Norm EN 15662 (SOP P301)	0.01	0.01	0.01	0.01	0.01	0.01	0.01	0.01	0.01	0.01	0.01	0.01	0.01	0.01	14
Chlorthalonil	1861-32-1	GC/MS	Multi Norm EN 15662 (SOP P301)	0.01	0.01	0.01	0.01	0.01	0.01	0.01	0.01	0.01	0.01	0.01	0.01	0.01	0.01	14
Chlorthion	500-28-7	GC/MS	Multi Norm EN 15662 (SOP P301)	0.01	0.01	0.01	0.01	0.01	0.01	0.01	0.01	0.01	0.01	0.01	0.01	0.01	0.01	14
Chlorthiophos	60238-56-4	GC/MS	Multi Norm EN 15662 (SOP P301)	0.01	0.01	0.01	0.01	0.01	0.01	0.01	0.01	0.01	0.01	0.01	0.01	0.01	0.01	14
Chlozolinat	84332-86-5	GC/MS	Multi Norm EN 15662 (SOP P301)	0.01	0.01	0.01	0.01	0.01	0.01	0.01	0.01	0.01	0.01	0.01	0.01	0.01	0.01	14
Chromafenozid	143807-66-3	LC/MS	Multi Norm EN 15662 (SOP P301)													0.01	0.01	2
Clethodim	99129-21-2	LC/MS	Multi Norm EN 15662 (SOP P301)	0.01	0.01	0.01	0.01	0.01	0.01	0.01	0.01	0.01	0.01	0.01	0.01	0.01	0.01	14
Climbazol	38083-17-9	LC/MS	Multi Norm EN 15662 (SOP P301)	0.01	0.01	0.01	0.01	0.01	0.01	0.01	0.01	0.01	0.01	0.01	0.01	0.01	0.01	14
Clodinafop-propargyl	105512-06-9	LC/MS	Multi Norm EN 15662 (SOP P301)	0.01	0.01	0.01	0.01	0.01	0.01	0.01	0.01	0.01	0.01	0.01	0.01	0.01	0.01	14
Clofentezin	74115-24-5	LC/MS	Multi Norm EN 15662 (SOP P301)	0.01	0.01	0.01	0.01	0.01	0.01	0.01	0.01	0.01	0.01	0.01	0.01	0.01	0.01	14
Clomazon	81777-89-1	LC/MS	Multi Norm EN 15662 (SOP P301)	0.01	0.01	0.01	0.01	0.01	0.01	0.01	0.01	0.01	0.01	0.01	0.01	0.01	0.01	14
Clopyralid	1702-17-6	LC/MS	Multi Norm EN 15662 (SOP P301)													0.01	0.01	2
Cloquintocet-mexyl	99607-70-2	LC/MS	Multi Norm EN 15662 (SOP P301)	0.01	0.01	0.01	0.01	0.01	0.01	0.01	0.01	0.01	0.01	0.01	0.01	0.01	0.01	14
Clothianidin	210880-92-5	LC/MS	Multi Norm EN 15662 (SOP P301)	0.01	0.01	0.01	0.01	0.01	0.01	0.01	0.01	0.01	0.01	0.01	0.01	0.01	0.01	14
Coumaphos	56-72-4	LC/MS	Multi Norm EN 15662 (SOP P301)	0.01	0.01	0.01	0.01	0.01	0.01	0.01	0.01	0.01	0.01	0.01	0.01	0.01	0.01	14
Crimidin	535-89-7	LC/MS	Multi Norm EN 15662 (SOP P301)	0.01	0.01	0.01	0.01	0.01	0.01	0.01	0.01	0.01	0.01	0.01	0.01	0.01	0.01	14
Cyanazin	21725-46-2	LC/MS	Multi Norm EN 15662 (SOP P301)	0.01	0.01	0.01	0.01	0.01	0.01	0.01	0.01	0.01	0.01	0.01	0.01	0.01	0.01	14
Cyanofenphos	13067-93-1	GC/MS	Multi Norm EN 15662 (SOP P301)	0.01	0.01	0.01	0.01	0.01	0.01	0.01	0.01	0.01	0.01	0.01	0.01	0.01	0.01	14
Cyanophos	2636-26-2	GC/MS	Multi Norm EN 15662 (SOP P301)	0.01	0.01	0.01	0.01	0.01	0.01	0.01	0.01	0.01	0.01	0.01	0.01	0.01	0.01	14
Cyantraniliprol	736994-63-1	LC/MS	Multi Norm EN 15662 (SOP P301)									0.01	0.01	0.01	0.01	0.01	0.01	6
Cyazofamid	120116-88-3	LC/MS	Multi Norm EN 15662 (SOP P301)	0.01	0.01	0.01	0.01	0.01	0.01	0.01	0.01	0.01	0.01	0.01	0.01	0.01	0.01	14
Cycloate	1134-23-2	LC/MS	Multi Norm EN 15662 (SOP P301)	0.01	0.01	0.01	0.01	0.01	0.01	0.01	0.01	0.01	0.01	0.01	0.01	0.01	0.01	14
Cycloxydim	101205-02-1	LC/MS	Multi Norm EN 15662 (SOP P301)	0.01	0.01	0.01	0.01	0.01	0.01	0.01	0.01	0.01	0.01	0.01	0.01	0.01	0.01	14
Cyflufenamid	180409-60-3	LC/MS	Multi Norm EN 15662 (SOP P301)				0.01	0.01	0.01	0.01	0.01	0.01	0.01	0.01	0.01	0.01	0.01	11
Cyflumetofen	400882-07-7	LC/MS	Multi Norm EN 15662 (SOP P301)						0.01	0.01	0.01	0.01	0.01	0.01	0.01	0.01	0.01	9
Cyfluthrin (Cyfluthrin einschließlich anderer Gemische seiner Isomerbestandteile (Summe aller Isomeren))	68359-37-5	GC/MS	Multi Norm EN 15662 (SOP P301)	0.01	0.01	0.01	0.01	0.01	0.01	0.01	0.01	0.01	0.01	0.01	0.01	0.01	0.01	14
Cyhalofop-butyl	122008-85-9	GC/MS	Multi Norm EN 15662 (SOP P301)													0.01	0.01	2
Cyhexatin	13121-70-5	LC/MS	Multi Norm EN 15662 (SOP P301)	0.01	0.01	0.01	0.01	0.01	0.01	0.01	0.01	0.01	0.01	0.01	0.01	0.01	0.01	14
Cymiazol	61676-87-7	GC/MS	Multi Norm EN 15662 (SOP P301)	0.01	0.01	0.01	0.01	0.01	0.01	0.01	0.01	0.01	0.01	0.01	0.01	0.01	0.01	14
Cymoxanil	57966-95-7	LC/MS	Multi Norm EN 15662 (SOP P301)	0.01	0.01	0.01	0.01	0.01	0.01	0.01	0.01	0.01	0.01	0.01	0.01	0.01	0.01	14
Cypermethrin (Cypermethrin einschließlich anderer Gemische seiner Isomerbestandteile (Summe der Isomeren))	52315-07-8	GC/MS, LC/MS	Multi Norm EN 15662 (SOP P301)	0.01	0.01	0.01	0.01	0.01	0.01	0.01	0.01	0.01	0.01	0.01	0.01	0.01	0.01	14
Cyproconazol	94361-06-5	GC/MS, LC/MS	Multi Norm EN 15662 (SOP P301)	0.01	0.01	0.01	0.01	0.01	0.01	0.01	0.01	0.01	0.01	0.01	0.01	0.01	0.01	14
Cyprodinil	121552-61-2	GC/MS, LC/MS	Multi Norm EN 15662 (SOP P301)	0.01	0.01	0.01	0.01	0.01	0.01	0.01	0.01	0.01	0.01	0.01	0.01	0.01	0.01	14
Cyprosulfamid	221667-31-8	LC/MS	Multi Norm EN 15662 (SOP P301)				0.01	0.01	0.01	0.01	0.01	0.01	0.01	0.01	0.01	0.01	0.01	11
Cyromazin	66215-27-8	LC/MS	Multi Norm EN 15662 (SOP P301)	0.01	0.01	0.01	0.01	0.01	0.01	0.01	0.01	0.01	0.01	0.01	0.01	0.01	0.01	14
DDT (Summe aus p,p´-DDT, o,p´-DDT, p-p´-DDE und p,p´-TDE (DDD), ausgedrückt als DDT)			Multi Norm EN 15662 (SOP P301, P201)	0.01	0.01	0.01	0.01	0.01	0.01	0.01	0.01	0.01	0.01	0.01	0.01	0.01	0.01	14
Diethyltoluamid (DEET)	134-62-3	LC/MS	Multi Norm EN 15662 (SOP P301)	0.01	0.01	0.01	0.01	0.01	0.01	0.01	0.01	0.01	0.01	0.01	0.01	0.01	0.01	14
Deltamethrin	52918-63-5	GC/MS, LC/MS	Multi Norm EN 15662 (SOP P301)	0.01	0.01	0.01	0.01	0.01	0.01	0.01	0.01	0.01	0.01	0.01	0.01	0.01	0.01	14
Demeton-S-methyl	919-86-8	LC/MS	Multi Norm EN 15662 (SOP P301)	0.01	0.01	0.01	0.01	0.01	0.01	0.01	0.01	0.01	0.01	0.01	0.01	0.01	0.01	14
Demeton-S-methylsulfon	17040-19-6	LC/MS	Multi Norm EN 15662 (SOP P301)	0.01	0.01	0.01	0.01	0.01	0.01	0.01	0.01	0.01	0.01	0.01	0.01	0.01	0.01	14
Desmedipham	13684-56-5	LC/MS	Multi Norm EN 15662 (SOP P301)	0.01	0.01	0.01	0.01	0.01	0.01	0.01	0.01	0.01	0.01	0.01	0.01	0.01	0.01	14
Desmethyl-formamido-Pirimicarb	59333-83-4	LC/MS	Multi Norm EN 15662 (SOP P301)	0.01	0.01	0.01	0.01	0.01	0.01	0.01	0.01	0.01	0.01	0.01	0.01	0.01	0.01	14
Desmethyl-Pirimicarb	30614-22-3	LC/MS	Multi Norm EN 15662 (SOP P301)	0.01	0.01	0.01	0.01	0.01	0.01	0.01	0.01	0.01	0.01	0.01	0.01	0.01	0.01	14
Desmetryn	1014-69-3	LC/MS	Multi Norm EN 15662 (SOP P301)	0.01	0.01	0.01	0.01	0.01	0.01	0.01	0.01	0.01	0.01	0.01	0.01	0.01	0.01	14
Diafenthiuron	80060-09-9	LC/MS	Multi Norm EN 15662 (SOP P301)	0.01	0.01	0.01	0.01	0.01	0.01	0.01	0.01	0.01	0.01	0.01	0.01	0.01	0.01	14
Dialifos	10311-84-9	GC/MS	Multi Norm EN 15662 (SOP P301)	0.01	0.01	0.01	0.01	0.01	0.01	0.01	0.01	0.01	0.01	0.01	0.01	0.01	0.01	14
Diazinon	333-41-5	GC/MS, LC/MS	Multi Norm EN 15662 (SOP P301)	0.01	0.01	0.01	0.01	0.01	0.01	0.01	0.01	0.01	0.01	0.01	0.01	0.01	0.01	14
Dichlobenil	1194-65-6	GC/MS	Multi Norm EN 15662 (SOP P301)	0.01	0.01	0.01	0.01	0.01	0.01	0.01	0.01	0.01	0.01	0.01	0.01	0.01	0.01	14
Dichlofenthion	97-17-6	GC/MS	Multi Norm EN 15662 (SOP P301)	0.01	0.01	0.01	0.01	0.01	0.01	0.01	0.01	0.01	0.01	0.01	0.01	0.01	0.01	14
Dichlofluanid	1085-98-9	GC/MS	Multi Norm EN 15662 (SOP P301)	0.01	0.01	0.01	0.01	0.01	0.01	0.01	0.01	0.01	0.01	0.01	0.01	0.01	0.01	14
Dichlorprop (Summe aus Dichlorprop (einschließlich Dichlorprop-P), seinen Salzen, Estern und Konjugaten, ausgedrückt als Dichlorprop	15165-67-0	LC/MS	Multi Norm EN 15662 (SOP P301)										0.01	0.01	0.01	0.01	0.01	5
Dichlorvos	62-73-7	LC/MS	Multi Norm EN 15662 (SOP P301)	0.01	0.01	0.01	0.01	0.01	0.01	0.01	0.01	0.01	0.01	0.01	0.01	0.01	0.01	14
Diclobutrazol	75736-33-3	GC/MS	Multi Norm EN 15662 (SOP P301)	0.01	0.01	0.01	0.01	0.01	0.01	0.01	0.01	0.01	0.01	0.01	0.01	0.01	0.01	14
Dicloran	99-30-9	GC/MS	Multi Norm EN 15662 (SOP P301)	0.01	0.01	0.01	0.01	0.01	0.01	0.01	0.01	0.01	0.01	0.01	0.01	0.01	0.01	14
Dicofol	115-32-2	GC/MS	Multi Norm EN 15662 (SOP P301)	0.01	0.01	0.01	0.01	0.01	0.01	0.01	0.01	0.01	0.01	0.01	0.01	0.01	0.01	14
Dicrotophos	141-66-2	LC/MS	Multi Norm EN 15662 (SOP P301)	0.01	0.01	0.01	0.01	0.01	0.01	0.01	0.01	0.01	0.01	0.01	0.01	0.01	0.01	14
Dieldrin	60-57-1	GC/MS, GC/ECD	Multi Norm EN 15662 (SOP P301, P201)	0.01	0.01	0.01	0.005	0.005	0.005	0.005	0.005	0.005	0.005	0.005	0.005	0.005	0.005	14
Diethofencarb	87130-20-9	LC/MS	Multi Norm EN 15662 (SOP P301)	0.01	0.01	0.01	0.01	0.01	0.01	0.01	0.01	0.01	0.01	0.01	0.01	0.01	0.01	14
Difenacoum	56073-07-5	LC/MS	Multi Norm EN 15662 (SOP P301)	0.01	0.01	0.01	0.01	0.01	0.01	0.01	0.01	0.01	0.01	0.01	0.01	0.01	0.01	14
Difenoconazol	119446-68-3	LC/MS	Multi Norm EN 15662 (SOP P301)	0.01	0.01	0.01	0.005	0.005	0.005	0.005	0.005	0.005	0.005	0.005	0.005	0.005	0.005	14
Diflubenzuron	35367-38-5	LC/MS	Multi Norm EN 15662 (SOP P301)	0.01	0.01	0.01	0.01	0.01	0.01	0.01	0.01	0.01	0.01	0.01	0.01	0.01	0.01	14
Diflufenican	83164-33-4	GC/MS	Multi Norm EN 15662 (SOP P301)	0.01	0.01	0.01	0.01	0.01	0.01	0.01	0.01	0.01	0.01	0.01	0.01	0.01	0.01	14
Dimefuron	34205-21-5	LC/MS	Multi Norm EN 15662 (SOP P301)	0.01	0.01	0.01	0.01	0.01	0.01	0.01	0.01	0.01	0.01	0.01	0.01	0.01	0.01	14
Dimethachlor	50563-36-5	GC/MS	Multi Norm EN 15662 (SOP P301)	0.01	0.01	0.01	0.01	0.01	0.01	0.01	0.01	0.01	0.01	0.01	0.01	0.01	0.01	14
Dimethenamid einschließlich anderer Gemische seiner Isomerbestandteile einschließlich Dimethenamid-p (Summe aller Isomeren)	87674-68-8	LC/MS	Multi Norm EN 15662 (SOP P301)	0.01	0.01	0.01	0.01	0.01	0.01	0.01	0.01	0.01	0.01	0.01	0.01	0.01	0.01	14
Dimethoat	60-51-5	LC/MS	Multi Norm EN 15662 (SOP P301)	0.01	0.01	0.01	0.01	0.01	0.01	0.01	0.01	0.01	0.01	0.01	0.01	0.01	0.01	14
Dimethomorph (Summe der Isomere)	110488-70-5	LC/MS	Multi Norm EN 15662 (SOP P301)	0.01	0.01	0.01	0.01	0.01	0.01	0.01	0.01	0.01	0.01	0.01	0.01	0.01	0.01	14
Dimethylaminosulfotoluidide (DMST)	66840-71-9	LC/MS	Multi Norm EN 15662 (SOP P301)	0.01	0.01	0.01	0.01	0.01	0.01	0.01	0.01	0.01	0.01	0.01	0.01	0.01	0.01	14
Dimoxystrobin	149961-52-4	GC/MS	Multi Norm EN 15662 (SOP P301)	0.01	0.01	0.01	0.01	0.01	0.01	0.01	0.01	0.01	0.01	0.01	0.01	0.01	0.01	14
Diniconazol	83657-24-3	LC/MS	Multi Norm EN 15662 (SOP P301)	0.01	0.01	0.01	0.01	0.01	0.01	0.01	0.01	0.01	0.01	0.01	0.01	0.01	0.01	14
Dinobuton				0.01	0.01	0.01												3
Dinotefuran	165252-70-0	LC/MS	Multi Norm EN 15662 (SOP P301)							0.01	0.01	0.01	0.01	0.01	0.01	0.01	0.01	8
Dioxacarb	6988-21-2	LC/MS	Multi Norm EN 15662 (SOP P301)	0.01	0.01	0.01	0.01	0.01	0.01	0.01	0.01	0.01	0.01	0.01	0.01	0.01	0.01	14
Diphenamid	957-51-7	LC/MS	Multi Norm EN 15662 (SOP P301)	0.01	0.01	0.01	0.01	0.01	0.01	0.01	0.01	0.01	0.01	0.01	0.01	0.01	0.01	14
Diphenylamin	122-39-4	GC/MS	Multi Norm EN 15662 (SOP P301)	0.01	0.01	0.01	0.01	0.01	0.01	0.01	0.01	0.01	0.01	0.01	0.01	0.01	0.01	14
Dipropetryn	4147-51-7	GC/MS	Multi Norm EN 15662 (SOP P301)	0.01	0.01	0.01	0.01	0.01	0.01	0.01	0.01	0.01	0.01	0.01	0.01	0.01	0.01	14
Disulfoton (Summe aus Disulfoton, Disulfoton-Sulfoxid und Disulfoton-Sulfon, ausgedrückt als Disulfoton)		LC/MS	Multi Norm EN 15662 (SOP P301)						0.01	0.01	0.01	0.01	0.01	0.01	0.01	0.01	0.01	9
Ditalimfos	5131-24-8	GC/MS	Multi Norm EN 15662 (SOP P301)	0.01	0.01	0.01	0.01	0.01	0.01	0.01	0.01	0.01	0.01	0.01	0.01	0.01	0.01	14
Dithianon	3347-22-6	LC/MS	Multi Norm EN 15662 (SOP P301)	0.01	0.01	0.01	0.01	0.01	0.01	0.01	0.01	0.01	0.01	0.01	0.01	0.01	0.01	14
Diuron	330-54-1	LC/MS	Multi Norm EN 15662 (SOP P301)	0.01	0.01	0.01	0.01	0.01	0.01	0.01	0.01	0.01	0.01	0.01	0.01	0.01	0.01	14
DNOC (2-Methyl-4,6-dinitrophenol)	534-52-1	LC/MS	Multi Norm EN 15662 (SOP P301)									0.01	0.01	0.01	0.01	0.01	0.01	6
Dodemorph	1593-77-7	GC/MS	Multi Norm EN 15662 (SOP P301)	0.01	0.01	0.01	0.01	0.01	0.01	0.01	0.01	0.01	0.01	0.01	0.01	0.01	0.01	14
Dodin	2439-10-3	LC/MS	Multi Norm EN 15662 (SOP P301)	0.01	0.01	0.01	0.01	0.01	0.01	0.01	0.01	0.01	0.01	0.01	0.01	0.01	0.01	14
Emamectinbenzoat B1a, ausgedrückt als Emamectin	155569-91-8	LC/MS	Multi Norm EN 15662 (SOP P301)	0.01	0.01	0.01	0.01	0.01	0.01	0.01	0.01	0.01	0.01	0.01	0.01	0.01	0.01	14
Endosulfan (Summe aus Alpha- und Beta-Isomeren und Endosulfansulfat, ausgedrückt als Endosulfan)		GC/MS, GC/ECD	Multi Norm EN 15662 (SOP P301)	0.01	0.01	0.01	0.01	0.01	0.01	0.01	0.01	0.01	0.01	0.01	0.01	0.01	0.01	14
Endrin	72-20-8	GC/MS, GC/ECD	Multi Norm EN 15662 (SOP P301, P201)	0.01	0.01	0.01	0.005	0.005	0.005	0.005	0.005	0.005	0.005	0.005	0.005	0.005	0.005	14
EPN	2104-64-5	GC/MS	Multi Norm EN 15662 (SOP P301)	0.01	0.01	0.01	0.01	0.01	0.01	0.01	0.01	0.01	0.01	0.01	0.01	0.01	0.01	14
Epoxiconazol	133855-98-8	GC/MS	Multi Norm EN 15662 (SOP P301)	0.01	0.01	0.01	0.005	0.005	0.005	0.005	0.005	0.005	0.005	0.005	0.005	0.005	0.005	14
Etaconazol	60207-93-4	GC/MS	Multi Norm EN 15662 (SOP P301)	0.01	0.01	0.01	0.01	0.01	0.01	0.01	0.01	0.01	0.01	0.01	0.01	0.01	0.01	14
Ethiofencarb	29973-13-5	LC/MS	Multi Norm EN 15662 (SOP P301)	0.01	0.01	0.01	0.01	0.01	0.01	0.01	0.01	0.01	0.01	0.01	0.01	0.01	0.01	14
Ethiofencarb-sulfon	53380-23-7	LC/MS	Multi Norm EN 15662 (SOP P301)	0.01	0.01	0.01	0.01	0.01	0.01	0.01	0.01	0.01	0.01	0.01	0.01	0.01	0.01	14
Ethiofencarb-sulfoxid	53380-22-6	LC/MS	Multi Norm EN 15662 (SOP P301)	0.01	0.01	0.01	0.01	0.01	0.01	0.01	0.01	0.01	0.01	0.01	0.01	0.01	0.01	14
Ethion	563-12-2	LC/MS	Multi Norm EN 15662 (SOP P301)	0.01	0.01	0.01	0.01	0.01	0.01	0.01	0.01	0.01	0.01	0.01	0.01	0.01	0.01	14
Ethirimol	23947-60-6	LC/MS	Multi Norm EN 15662 (SOP P301)	0.01	0.01	0.01	0.01	0.01	0.01	0.01	0.01	0.01	0.01	0.01	0.01	0.01	0.01	14
Ethofumesat	26225-79-6	GC/MS	Multi Norm EN 15662 (SOP P301)	0.01	0.01	0.01	0.01	0.01	0.01	0.01	0.01	0.01	0.01	0.01	0.01	0.01	0.01	14
Ethoprophos	13194-48-4	LC/MS	Multi Norm EN 15662 (SOP P301)	0.01	0.01	0.01	0.01	0.01	0.01	0.01	0.01	0.01	0.01	0.01	0.01	0.01	0.01	14
Ethoxyquin	91-53-2	LC/MS	Multi Norm EN 15662 (SOP P301)	0.01	0.01	0.01	0.01	0.01	0.01	0.01	0.01	0.01	0.01	0.01	0.01	0.01	0.01	14
Ethoxyquin-Dimer		LC/MS	Multi Norm EN 15662 (SOP P301)							0.01	0.01	0.01	0.01	0.01	0.01	0.01	0.01	8
Ethyldipropylthiocarbamat (EPTC)	759-94-4	LC/MS	Multi Norm EN 15662 (SOP P301)	0.01	0.01	0.01				0.01	0.01	0.01	0.01	0.01	0.01	0.01	0.01	11
Etofenprox	80844-07-1	LC/MS	Multi Norm EN 15662 (SOP P301)	0.01	0.01	0.01	0.01	0.01	0.01	0.01	0.01	0.01	0.01	0.01	0.01	0.01	0.01	14
Etoxazol	153233-91-1	LC/MS	Multi Norm EN 15662 (SOP P301)	0.01	0.01	0.01	0.01	0.01	0.01	0.01	0.01	0.01	0.01	0.01	0.01	0.01	0.01	14
Etridiazol	2593-15-9	GC/MS	Multi Norm EN 15662 (SOP P301)	0.01	0.01	0.01	0.01	0.01	0.01	0.01	0.01	0.01	0.01	0.01	0.01	0.01	0.01	14
Etrimfos	38260-54-7	GC/MS	Multi Norm EN 15662 (SOP P301)	0.01	0.01	0.01	0.01	0.01	0.01	0.01	0.01	0.01	0.01	0.01	0.01	0.01	0.01	14
Famoxadon	131807-57-3	LC/MS	Multi Norm EN 15662 (SOP P301)	0.01	0.01	0.01	0.01	0.01	0.01	0.01	0.01	0.01	0.01	0.01	0.01	0.01	0.01	14
Famphur	52-85-7	LC/MS	Multi Norm EN 15662 (SOP P301)	0.01	0.01	0.01	0.01	0.01	0.01	0.01	0.01	0.01	0.01	0.01	0.01	0.01	0.01	14
Fenamidon	161326-34-7	LC/MS	Multi Norm EN 15662 (SOP P301)	0.01	0.01	0.01	0.01	0.01	0.01	0.01	0.01	0.01	0.01	0.01	0.01	0.01	0.01	14
Fenamiphos (Summe aus Fenamiphos und seinem Sulfoxid und Sulfon, ausgedrückt als Fenamiphos)		LC/MS	Multi Norm EN 15662 (SOP P301)	0.01	0.01	0.01	0.01	0.01	0.01	0.01	0.01	0.01	0.01	0.01	0.01	0.01	0.01	14
Fenarimol	60168-88-9	GC/MS	Multi Norm EN 15662 (SOP P301)	0.01	0.01	0.01	0.01	0.01	0.01	0.01	0.01	0.01	0.01	0.01	0.01	0.01	0.01	14
Fenazaquin	120928-09-8	LC/MS	Multi Norm EN 15662 (SOP P301)	0.01	0.01	0.01	0.01	0.01	0.01	0.01	0.01	0.01	0.01	0.01	0.01	0.01	0.01	14
Fenbuconazol	114369-43-6	LC/MS	Multi Norm EN 15662 (SOP P301)	0.01	0.01	0.01	0.01	0.01	0.01	0.01	0.01	0.01	0.01	0.01	0.01	0.01	0.01	14
Fenbutatinoxid	13356-08-6	LC/MS	Multi Norm EN 15662 (SOP P301)	0.01	0.01	0.01	0.01	0.01	0.01	0.01	0.01	0.01	0.01	0.01	0.01	0.01	0.01	14
Fenchlorphos	299-84-3	GC/MS	Multi Norm EN 15662 (SOP P301)	0.01	0.01	0.01	0.01	0.01	0.01	0.01	0.01	0.01	0.01	0.01	0.01	0.01	0.01	14
Fenfluthrin	75867-00-4	GC/MS	Multi Norm EN 15662 (SOP P301)	0.01	0.01	0.01	0.01	0.01	0.01	0.01	0.01	0.01	0.01	0.01	0.01	0.01	0.01	14
Fenhexamid	126833-17-8	LC/MS	Multi Norm EN 15662 (SOP P301)	0.01	0.01	0.01	0.01	0.01	0.01	0.01	0.01	0.01	0.01	0.01	0.01	0.01	0.01	14
Fenitrothion	122-14-5	GC/MS	Multi Norm EN 15662 (SOP P301)	0.01	0.01	0.01	0.01	0.01	0.01	0.01	0.01	0.01	0.01	0.01	0.01	0.01	0.01	14
Fenobucarb	3766-81-2	LC/MS	Multi Norm EN 15662 (SOP P301)	0.01	0.01	0.01	0.01	0.01	0.01	0.01	0.01	0.01	0.01	0.01	0.01	0.01	0.01	14
Fenoxaprop-P-ethyl	71283-80-2	LC/MS	Multi Norm EN 15662 (SOP P301)													0.01	0.01	2
Fenoxycarb	72490-01-8	LC/MS	Multi Norm EN 15662 (SOP P301)	0.01	0.01	0.01	0.01	0.01	0.01	0.01	0.01	0.01	0.01	0.01	0.01	0.01	0.01	14
Fenpicoxamid	517875-34-2	LC/MS	Multi Norm EN 15662 (SOP P301)													0.01	0.01	2
Fenpiclonil	74738-17-3	LC/MS	Multi Norm EN 15662 (SOP P301)	0.01	0.01	0.01	0.01	0.01	0.01	0.01	0.01	0.01	0.01	0.01	0.01	0.01	0.01	14
Fenpropathrin	64257-84-7	LC/MS	Multi Norm EN 15662 (SOP P301)	0.01	0.01	0.01	0.01	0.01	0.01	0.01	0.01	0.01	0.01	0.01	0.01	0.01	0.01	14
Fenpropidin	67306-00-7	LC/MS	Multi Norm EN 15662 (SOP P301)	0.01	0.01	0.01	0.01	0.01	0.01	0.01	0.01	0.01	0.01	0.01	0.01	0.01	0.01	14
Fenpropimorph	67564-91-4	GC/MS	Multi Norm EN 15662 (SOP P301)	0.01	0.01	0.01	0.01	0.01	0.01	0.01	0.01	0.01	0.01	0.01	0.01	0.01	0.01	14
Fenpyrazamin	473798-59-3	LC/MS	Multi Norm EN 15662 (SOP P301)			0.01	0.01	0.01	0.01	0.01	0.01	0.01	0.01	0.01	0.01	0.01	0.01	12
Fenpyroximat	134098-61-6	LC/MS	Multi Norm EN 15662 (SOP P301)	0.01	0.01	0.01	0.01	0.01	0.01	0.01	0.01	0.01	0.01	0.01	0.01	0.01	0.01	14
Fenson	80-38-6	GC/MS	Multi Norm EN 15662 (SOP P301)	0.01	0.01	0.01	0.01	0.01	0.01	0.01	0.01	0.01	0.01	0.01	0.01	0.01	0.01	14
Fensulfothion	115-90-2	GC/MS	Multi Norm EN 15662 (SOP P301)	0.01	0.01	0.01	0.01	0.01	0.01	0.01	0.01	0.01	0.01	0.01	0.01	0.01	0.01	14
Fensulfothion-sulfon	14255-72-2	LC/MS	Multi Norm EN 15662 (SOP P301)					0.01	0.01	0.01	0.01	0.01	0.01	0.01	0.01	0.01	0.01	10
Fensulfothion-oxon	6552-21-2	LC/MS	Multi Norm EN 15662 (SOP P301)													0.01	0.01	2
Fenthion (Fenthion und sein Sauerstoffanalogon sowie ihre Sulfoxide und Sulfone, ausgedrückt als Fenthion)		LC/MS	Multi Norm EN 15662 (SOP P301)	0.01	0.01	0.01	0.01	0.01	0.01	0.01	0.01	0.01	0.01	0.01	0.01	0.01	0.01	14
Fentin (Fentin einschließlich seiner Salze, ausgedrückt als Triphenylzinn-Kation)	668-34-8	LC/MS	Multi Norm EN 15662 (SOP P301)	0.01	0.01	0.01	0.01	0.01	0.01	0.01	0.01	0.01	0.01	0.01	0.01	0.01	0.01	14
Fenvalerat (jedes Verhältnis der Isomerbestandteile (RR, SS, RS & SR) einschließlich Esfenvalerat)	51630-58-1	GC/MS	Multi Norm EN 15662 (SOP P301)	0.01	0.01	0.01	0.01	0.01	0.01	0.01	0.01	0.01	0.01	0.01	0.01	0.01	0.01	14
Fipronil	120068-37-3	LC/MS	Multi Norm EN 15662 (SOP P301)	0.01	0.01	0.01	0.005	0.005	0.005	0.005	0.005	0.005	0.005	0.005	0.005	0.005	0.005	14
Fipronil-sulfon	120068-36-2	LC/MS	Multi Norm EN 15662 (SOP P301)			0.01	0.01	0.01	0.005	0.005	0.005	0.005	0.005	0.005	0.005	0.005	0.005	12
Flonicamid	158062-67-0	LC/MS	Multi Norm EN 15662 (SOP P301)	0.01	0.01	0.01	0.01	0.01	0.01	0.01	0.01	0.01	0.01	0.01	0.01	0.01	0.01	14
Florasulam	145701-23-1	LC/MS	Multi Norm EN 15662 (SOP P301)								0.01	0.01	0.01	0.01	0.01	0.01	0.01	7
Florpyrauxifen-benzyl	1390661-72-9	GC/MS	Multi Norm EN 15662 (SOP P301)													0.01	0.01	2
Fluazifop-P (Summe aller Isomerbestandteile von Fluazifop, seinen Estern und seinen Konjugaten, ausgedrückt als Fluazifop)		LC/MS	Multi Norm EN 15662 (SOP P301)	0.01	0.01	0.01	0.01	0.01	0.01	0.01	0.01	0.01	0.01	0.01	0.01	0.01	0.01	14
Fluazinam	79622-59-6	LC/MS	Multi Norm EN 15662 (SOP P301)	0.01	0.01	0.01	0.01	0.01	0.01	0.01	0.01	0.01	0.01	0.01	0.01	0.01	0.01	14
Fluazuron	86811-58-7	LC/MS	Multi Norm EN 15662 (SOP P301)													0.01	0.01	2
Flubendiamid	272451-65-7	LC/MS	Multi Norm EN 15662 (SOP P301)				0.01	0.01	0.01	0.01	0.01	0.01	0.01	0.01	0.01	0.01	0.01	11
Flubenzimin	37893-02-0	LC/MS	Multi Norm EN 15662 (SOP P301)	0.01	0.01	0.01	0.01	0.01	0.01	0.01	0.01	0.01	0.01	0.01	0.01	0.01	0.01	14
Fluchloralin	33245-39-5	GC/MS	Multi Norm EN 15662 (SOP P301)	0.01	0.01	0.01	0.01	0.01	0.01	0.01	0.01	0.01	0.01	0.01	0.01	0.01	0.01	14
Flucythrinat	70124-77-5	GC/MS	Multi Norm EN 15662 (SOP P301)	0.01	0.01	0.01	0.01	0.01	0.01	0.01	0.01	0.01	0.01	0.01	0.01	0.01	0.01	14
Fludioxonil	131341-86-1	LC/MS	Multi Norm EN 15662 (SOP P301)	0.01	0.01	0.01	0.01	0.01	0.01	0.01	0.01	0.01	0.01	0.01	0.01	0.01	0.01	14
Flufenacet	142459-58-3	LC/MS	Multi Norm EN 15662 (SOP P301)	0.01	0.01	0.01	0.01	0.01	0.01	0.01	0.01	0.01	0.01	0.01	0.01	0.01	0.01	14
Flufenacet-oxalat (M1)	201668-31-7	GC/MS, LC/MS	Multi Norm EN 15662 (SOP P301)													0.05	0.05	2
Flufenacet-sulfonsäure (M2)	201668-32-8	LC/MS	Multi Norm EN 15662 (SOP P301)													0.05	0.05	2
Flufenacet-thioglycolate sulfoxid (M4)	201668-33-9	LC/MS	Multi Norm EN 15662 (SOP P301)													0.05	0.05	2
Flufenoxuron	101463-69-8	LC/MS	Multi Norm EN 15662 (SOP P301)	0.01	0.01	0.01	0.01	0.01	0.01	0.01	0.01	0.01	0.01	0.01	0.01	0.01	0.01	14
Flumioxazin	103361-09-7	LC/MS	Multi Norm EN 15662 (SOP P301)	0.01	0.01	0.01	0.01	0.01	0.01	0.01	0.01	0.01	0.01	0.01	0.01	0.01	0.01	14
Fluometuron	2164-17-2	LC/MS	Multi Norm EN 15662 (SOP P301)													0.01	0.01	2
Fluopicolid	239110-15-7	LC/MS	Multi Norm EN 15662 (SOP P301)	0.01	0.01	0.01	0.01	0.01	0.01	0.01	0.01	0.01	0.01	0.01	0.01	0.01	0.01	14
Fluopyram	658066-35-4	LC/MS	Multi Norm EN 15662 (SOP P301)	0.01	0.01	0.01	0.01	0.01	0.01	0.01	0.01	0.01	0.01	0.01	0.01	0.01	0.01	14
Fluotrimazol	31251-03-3	GC/MS	Multi Norm EN 15662 (SOP P301)	0.01	0.01	0.01	0.01	0.01	0.01	0.01	0.01	0.01	0.01	0.01	0.01	0.01	0.01	14
Fluoxastrobin (Summe aus Fluoxastrobin und seinem Z-Isomer)	361377-29-9	LC/MS	Multi Norm EN 15662 (SOP P301)						0.01	0.01	0.01	0.01	0.01	0.01	0.01	0.01	0.01	9
Flupyradifuron	951659-40-8	LC/MS	Multi Norm EN 15662 (SOP P301)						0.01	0.01	0.01	0.01	0.01	0.01	0.01	0.01	0.01	9
Fluquinconazol	136426-54-5	GC/MS	Multi Norm EN 15662 (SOP P301)	0.01	0.01	0.01	0.01	0.01	0.01	0.01	0.01	0.01	0.01	0.01	0.01	0.01	0.01	14
Flurprimidol	56425-91-3	LC/MS	Multi Norm EN 15662 (SOP P301)	0.01	0.01	0.01	0.01	0.01	0.01	0.01	0.01	0.01	0.01	0.01	0.01	0.01	0.01	14
Flusilazol	85509-19-9	GC/MS	Multi Norm EN 15662 (SOP P301)	0.01	0.01	0.01	0.01	0.01	0.01	0.01	0.01	0.01	0.01	0.01	0.01	0.01	0.01	14
Fluthiacet-methyl	117337-19-6	LC/MS	Multi Norm EN 15662 (SOP P301)	0.01	0.01	0.01	0.01	0.01	0.01	0.01	0.01	0.01	0.01	0.01	0.01	0.01	0.01	14
Flutianil	958647-10-4	LC/MS	Multi Norm EN 15662 (SOP P301)													0.01	0.01	2
Flutolanil	663332-96-5	GC/MS	Multi Norm EN 15662 (SOP P301)	0.01	0.01	0.01	0.01	0.01	0.01	0.01	0.01	0.01	0.01	0.01	0.01	0.01	0.01	14
Flutriafol	76674-21-0	LC/MS	Multi Norm EN 15662 (SOP P301)	0.01	0.01	0.01	0.01	0.01	0.01	0.01	0.01	0.01	0.01	0.01	0.01	0.01	0.01	14
Folpet	133-07-3	GC/MS	Multi Norm EN 15662 (SOP P301)	0.01	0.01	0.01	0.01	0.01	0.01	0.01	0.01	0.01	0.01	0.01	0.01	0.01	0.01	14
Fluxapyroxad	907204-31-3	LC/MS	Multi Norm EN 15662 (SOP P301)						0.01	0.01	0.01	0.01	0.01	0.01	0.01	0.01	0.01	9
Fonofos	944-22-9	GC/MS	Multi Norm EN 15662 (SOP P301)	0.01	0.01	0.01	0.01	0.01	0.01	0.01	0.01	0.01	0.01	0.01	0.01	0.01	0.01	14
Forchlorfenuron	173159-57-4	LC/MS	Multi Norm EN 15662 (SOP P301)	0.01	0.01	0.01	0.01	0.01	0.01	0.01	0.01	0.01	0.01	0.01	0.01	0.01	0.01	14
Formetanat (Summe aus Formetanat und seinen Salzen, ausgedrückt als Formetanat-Hydrochlorid)	22259-30-9	LC/MS	Multi Norm EN 15662 (SOP P301)	0.01	0.01	0.01	0.01	0.01	0.01	0.01	0.01	0.01	0.01	0.01	0.01	0.01	0.01	14
Formothion	2540-82-1	LC/MS	Multi Norm EN 15662 (SOP P301)	0.01	0.01	0.01	0.01	0.01	0.01	0.01	0.01	0.01	0.01	0.01	0.01	0.01	0.01	14
Fosthiazat	98886-44-3	LC/MS	Multi Norm EN 15662 (SOP P301)	0.01	0.01	0.01	0.01	0.01	0.01	0.01	0.01	0.01	0.01	0.01	0.01	0.01	0.01	14
Fuberidazol	3878-19-1	LC/MS	Multi Norm EN 15662 (SOP P301)	0.01	0.01	0.01	0.01	0.01	0.01	0.01	0.01	0.01	0.01	0.01	0.01	0.01	0.01	14
Furalaxyl	57646-30-7	GC/MS	Multi Norm EN 15662 (SOP P301)	0.01	0.01	0.01	0.01	0.01	0.01	0.01	0.01	0.01	0.01	0.01	0.01	0.01	0.01	14
Furathiocarb	65907-30-4	LC/MS	Multi Norm EN 15662 (SOP P301)	0.01	0.01	0.01	0.01	0.01	0.01	0.01	0.01	0.01	0.01	0.01	0.01	0.01	0.01	14
Halauxifen-methyl (Summe aus Halauxifen-methyl und X11393729 (Halauxifen), ausgedrückt als Halauxifen-methyl)	943831-98-9	LC/MS	Multi Norm EN 15662 (SOP P301)													0.01	0.01	2
Halfenprox	111872-58-3	LC/MS	Multi Norm EN 15662 (SOP P301)	0.01	0.01	0.01	0.01	0.01	0.01	0.01	0.01	0.01	0.01	0.01	0.01	0.01	0.01	14
Halosulfuron-methyl	100784-20-1	LC/MS	Multi Norm EN 15662 (SOP P301)	0.01	0.01	0.01	0.01	0.01	0.01	0.01	0.01	0.01	0.01	0.01	0.01	0.01	0.01	14
Haloxyfop	69806-34-4	LC/MS	Multi Norm EN 15662 (SOP P301)	0.01	0.01	0.01	0.01	0.01	0.01	0.01	0.01	0.01	0.01	0.01	0.01	0.01	0.01	14
Haloxyfop-Methylester	72619-32-0	LC/MS	Multi Norm EN 15662 (SOP P301)				0.01	0.01	0.01	0.01	0.01	0.01	0.01	0.01	0.01	0.01	0.01	11
Haloxyfop-2-ethoxyethyl	87237-48-7	LC/MS	Multi Norm EN 15662 (SOP P301)						0.01	0.01	0.01	0.01	0.01	0.01	0.01	0.01	0.01	9
Heptachlor	76-44-8	GC/MS, GC/ECD	Multi Norm EN 15662 (SOP P301, P201)	0.01	0.01	0.01	0.01	0.01	0.005	0.005	0.005	0.005	0.005	0.005	0.005	0.005	0.005	14
Heptachlor-endo-epoxid	1024-57-3	GC/MS, GC/ECD	Multi Norm EN 15662 (SOP P301, P201)	0.01	0.01	0.01	0.01	0.01	0.005	0.005	0.005	0.005	0.005	0.005	0.005	0.005	0.005	14
Heptachlor-exo-epoxid	28044-83-9	GC/MS, GC/ECD	Multi Norm EN 15662 (SOP P301, P201)	0.01	0.01	0.01	0.01	0.01	0.005	0.005	0.005	0.005	0.005	0.005	0.005	0.005	0.005	14
Heptenophos	23560-59-0	GC/MS	Multi Norm EN 15662 (SOP P301)	0.01	0.01	0.01	0.01	0.01	0.01	0.01	0.01	0.01	0.01	0.01	0.01	0.01	0.01	14
Hexachlorbenzol (HCB)	118-74-1	GC/MS, GC/ECD	Multi Norm EN 15662 (SOP P301, P201)	0.01	0.01	0.01	0.005	0.005	0.005	0.005	0.005	0.005	0.005	0.005	0.005	0.005	0.005	14
Hexachlorcyclohexan (HCH), Summe der Isomeren außer dem Gamma-Isomer			Multi Norm EN 15662 (SOP P301, P201)	0.01	0.01	0.01	0.01	0.01	0.01	0.01	0.01	0.01	0.01	0.01	0.01	0.01	0.01	14
Hexaconazol	79983-71-4	LC/MS	Multi Norm EN 15662 (SOP P301)	0.01	0.01	0.01	0.01	0.01	0.01	0.01	0.01	0.01	0.01	0.01	0.01	0.01	0.01	14
Hexaflumuron	86479-06-3	LC/MS	Multi Norm EN 15662 (SOP P301)	0.01	0.01	0.01	0.01	0.01	0.01	0.01	0.01	0.01	0.01	0.01	0.01	0.01	0.01	14
Hexazinon	51235-04-2	LC/MS	Multi Norm EN 15662 (SOP P301)	0.01	0.01	0.01	0.01	0.01	0.01	0.01	0.01	0.01	0.01	0.01	0.01	0.01	0.01	14
Hexythiazox	78587-05-0	LC/MS	Multi Norm EN 15662 (SOP P301)	0.01	0.01	0.01	0.01	0.01	0.01	0.01	0.01	0.01	0.01	0.01	0.01	0.01	0.01	14
Hymexazol	10004-44-1	LC/MS	Multi Norm EN 15662 (SOP P301)										0.01	0.01	0.01	0.01	0.01	5
Icaridin (Picaridin)	119515-38-7	LC/MS	Multi Norm EN 15662 (SOP P301)													0.01	0.01	2
Imazalil	35554-44-0	LC/MS	Multi Norm EN 15662 (SOP P301)	0.01	0.01	0.01	0.01	0.01	0.01	0.01	0.01	0.01	0.01	0.01	0.01	0.01	0.01	14
Imazamox	114311-32-9	LC/MS	Multi Norm EN 15662 (SOP P301)						0.01	0.01	0.01	0.01	0.01	0.01	0.01	0.01	0.01	9
Imazaquin	81335-37-7	LC/MS	Multi Norm EN 15662 (SOP P301)	0.01	0.01	0.01	0.01	0.01	0.01	0.01	0.01	0.01	0.01	0.01	0.01	0.01	0.01	14
Imazethapyr	81335-77-5	LC/MS	Multi Norm EN 15662 (SOP P301)	0.01	0.01	0.01	0.01	0.01	0.01	0.01	0.01	0.01	0.01	0.01	0.01	0.01	0.01	14
Imibenconazol	86598-92-7	LC/MS	Multi Norm EN 15662 (SOP P301)	0.01	0.01	0.01	0.01	0.01	0.01	0.01	0.01	0.01	0.01	0.01	0.01	0.01	0.01	14
Imidacloprid	138261-41-3	LC/MS	Multi Norm EN 15662 (SOP P301)	0.01	0.01	0.01	0.01	0.01	0.01	0.01	0.01	0.01	0.01	0.01	0.01	0.01	0.01	14
Indoxacarb	144171-61-9	LC/MS	Multi Norm EN 15662 (SOP P301)	0.01	0.01	0.01	0.01	0.01	0.01	0.01	0.01	0.01	0.01	0.01	0.01	0.01	0.01	14
Iodfenphos	18181-70-9	GC/MS	Multi Norm EN 15662 (SOP P301)	0.01	0.01	0.01	0.01	0.01	0.01	0.01	0.01	0.01	0.01	0.01	0.01	0.01	0.01	14
Iodosulfuron-methyl (Summe aus Iodosulfuron-methyl und seinen Salzen, ausgedrückt als Iodosulfuron- methyl)	144550-06-1	LC/MS	Multi Norm EN 15662 (SOP P301)								0.01	0.01	0.01	0.01	0.01	0.01	0.01	7
Ipconazol	125225-28-7	GC/MS	Multi Norm EN 15662 (SOP P301)							0.01	0.01	0.01	0.01	0.01	0.01	0.01	0.01	8
Iprobenfos	26087-47-8	LC/MS	Multi Norm EN 15662 (SOP P301)	0.01	0.01	0.01	0.01	0.01	0.01	0.01	0.01	0.01	0.01	0.01	0.01	0.01	0.01	14
Iprodion	36734-19-7	GC/MS	Multi Norm EN 15662 (SOP P301)	0.01	0.01	0.01	0.01	0.01	0.01	0.01	0.01	0.01	0.01	0.01	0.01	0.01	0.01	14
Iprovalicarb	140923-17-7	LC/MS	Multi Norm EN 15662 (SOP P301)	0.01	0.01	0.01	0.01	0.01	0.01	0.01	0.01	0.01	0.01	0.01	0.01	0.01	0.01	14
Isazofos	42509-80-8	GC/MS	Multi Norm EN 15662 (SOP P301)	0.01	0.01	0.01	0.01	0.01	0.01	0.01	0.01	0.01	0.01	0.01	0.01	0.01	0.01	14
Isocarbophos	24353-61-5	GC/MS	Multi Norm EN 15662 (SOP P301)	0.01	0.01	0.01	0.01	0.01	0.01	0.01	0.01	0.01	0.01	0.01	0.01	0.01	0.01	14
Isodrin	465-73-6	GC/MS	Multi Norm EN 15662 (SOP P301)	0.01	0.01	0.01	0.01	0.01	0.01	0.01	0.01	0.01	0.01	0.01	0.01	0.01	0.01	14
Isofenphos	25311-71-1	LC/MS	Multi Norm EN 15662 (SOP P301)	0.01	0.01	0.01	0.01	0.01	0.01	0.01	0.01	0.01	0.01	0.01	0.01	0.01	0.01	14
Isofenphos-methyl	31120-85-1	GC/MS, LC/MS	Multi Norm EN 15662 (SOP P301)	0.01	0.01	0.01	0.01	0.01	0.01	0.01	0.01	0.01	0.01	0.01	0.01	0.01	0.01	14
Isofetamid	875915-78-9	LC/MS	Multi Norm EN 15662 (SOP P301)									0.01	0.01	0.01	0.01	0.01	0.01	6
Isoprocarb	2631-40-5	GC/MS	Multi Norm EN 15662 (SOP P301)	0.01	0.01	0.01	0.01	0.01	0.01	0.01	0.01	0.01	0.01	0.01	0.01	0.01	0.01	14
Isoprothiolan	50512-35-1	LC/MS	Multi Norm EN 15662 (SOP P301)	0.01	0.01	0.01	0.01	0.01	0.01	0.01	0.01	0.01	0.01	0.01	0.01	0.01	0.01	14
Isoproturon	34123-59-6	LC/MS	Multi Norm EN 15662 (SOP P301)	0.01	0.01	0.01	0.01	0.01	0.01	0.01	0.01	0.01	0.01	0.01	0.01	0.01	0.01	14
Isopyrazam	881685-58-1	LC/MS	Multi Norm EN 15662 (SOP P301)		0.01	0.01	0.01	0.01	0.01	0.01	0.01	0.01	0.01	0.01	0.01	0.01	0.01	13
Quassin und Isoquassin (Summe)	76-78-8, 21293-20-9	LC/MS	Multi Norm EN 15662 (SOP P301)				0.01	0.01	0.01	0.01	0.01	0.01	0.01	0.01	0.01	0.01	0.01	11
Isoxaben	82558-50-7	LC/MS	Multi Norm EN 15662 (SOP P301)	0.01	0.01	0.01	0.01	0.01	0.01	0.01	0.01	0.01	0.01	0.01	0.01	0.01	0.01	14
Isoxadifen-ethyl	209866-92-2	GC/MS	Multi Norm EN 15662 (SOP P301)	0.01	0.01	0.01	0.01	0.01	0.01	0.01	0.01	0.01	0.01	0.01	0.01	0.01	0.01	14
Isoxaflutol	141112-29-0	LC/MS	Multi Norm EN 15662 (SOP P301)	0.01	0.01	0.01	0.01	0.01	0.01	0.01	0.01	0.01	0.01	0.01	0.01	0.01	0.01	14
Isoxathion	18854-01-8	LC/MS	Multi Norm EN 15662 (SOP P301)	0.01	0.01	0.01	0.01	0.01	0.01	0.01	0.01	0.01	0.01	0.01	0.01	0.01	0.01	14
Kresoxim-methyl	143390-89-0	GC/MS	Multi Norm EN 15662 (SOP P301)	0.01	0.01	0.01	0.01	0.01	0.01	0.01	0.01	0.01	0.01	0.01	0.01	0.01	0.01	14
Lambda-Cyhalothrin	91465-08-6	GC/MS	Multi Norm EN 15662 (SOP P301)	0.01	0.01	0.01	0.01	0.01	0.01	0.01	0.01	0.01	0.01	0.01	0.01	0.01	0.01	14
Lenacil	2164-08-1	LC/MS	Multi Norm EN 15662 (SOP P301)	0.01	0.01	0.01	0.01	0.01	0.01	0.01	0.01	0.01	0.01	0.01	0.01	0.01	0.01	14
Leptophos	21609-90-5	GC/MS	Multi Norm EN 15662 (SOP P301)	0.01	0.01	0.01	0.01	0.01	0.01	0.01	0.01	0.01	0.01	0.01	0.01	0.01	0.01	14
Lindan (Gamma-Isomer von Hexachlorcyclohexan (HCH))	58-89-9	GC/MS, GC/ECD	Multi Norm EN 15662 (SOP P301, P201)	0.01	0.01	0.01	0.01	0.01	0.005	0.005	0.005	0.005	0.005	0.005	0.005	0.005	0.005	14
Linuron	330-55-2	LC/MS	Multi Norm EN 15662 (SOP P301)	0.01	0.01	0.01	0.01	0.01	0.01	0.01	0.01	0.01	0.01	0.01	0.01	0.01	0.01	14
Lufenuron	103055-07-8	LC/MS	Multi Norm EN 15662 (SOP P301)	0.01	0.01	0.01	0.01	0.01	0.01	0.01	0.01	0.01	0.01	0.01	0.01	0.01	0.01	14
Malaoxon	1634-78-2	LC/MS	Multi Norm EN 15662 (SOP P301)	0.01	0.01	0.01	0.01	0.01	0.01	0.01	0.01	0.01	0.01	0.01	0.01	0.01	0.01	14
Malathion	121-75-5	GC/MS, LC/MS	Multi Norm EN 15662 (SOP P301)	0.01	0.01	0.01	0.01	0.01	0.01	0.01	0.01	0.01	0.01	0.01	0.01	0.01	0.01	14
Mandestrobin	173662-97-0	LC/MS	Multi Norm EN 15662 (SOP P301)									0.01	0.01	0.01	0.01	0.01	0.01	6
Mandipropamid	374726-62-2	LC/MS	Multi Norm EN 15662 (SOP P301)	0.01	0.01	0.01	0.01	0.01	0.01	0.01	0.01	0.01	0.01	0.01	0.01	0.01	0.01	14
Matrin	0519-02-10	LC/MS	Multi Norm EN 15662 (SOP P301)											0.01	0.01	0.01	0.01	4
MCPA	94-74-6	LC/MS	Multi Norm EN 15662 (SOP P301)										0.01	0.01	0.01	0.01	0.01	5
MCPB	94-81-5	LC/MS	Multi Norm EN 15662 (SOP P301)													0.01	0.01	2
Mecarbam	2595-54-2	LC/MS	Multi Norm EN 15662 (SOP P301)	0.01	0.01	0.01	0.01	0.01	0.01	0.01	0.01	0.01	0.01	0.01	0.01	0.01	0.01	14
Mefenpyr-diethyl	135590-91-9	LC/MS	Multi Norm EN 15662 (SOP P301)	0.01	0.01	0.01	0.01	0.01	0.01	0.01	0.01	0.01	0.01	0.01	0.01	0.01	0.01	14
Mefentrifluconazol	1417782-03-6	LC/MS	Multi Norm EN 15662 (SOP P301)													0.01	0.01	2
Mepanipyrim	110235-47-7	LC/MS	Multi Norm EN 15662 (SOP P301)	0.01	0.01	0.01	0.01	0.01	0.01	0.01	0.01	0.01	0.01	0.01	0.01	0.01	0.01	14
Mepronil	55814-41-0	LC/MS	Multi Norm EN 15662 (SOP P301)	0.01	0.01	0.01	0.01	0.01	0.01	0.01	0.01	0.01	0.01	0.01	0.01	0.01	0.01	14
Meptyldinocap (Summe von 2,4-DNOPC und 2,4-DNOP, ausgedrückt als Meptyldinocap)	131-72-6	LC/MS	Multi Norm EN 15662 (SOP P301)	0.01	0.01	0.01	0.01	0.01	0.01	0.01	0.01	0.01	0.01	0.01	0.01	0.01	0.01	14
Mesosulfuronmethyl	208465-21-8	LC/MS	Multi Norm EN 15662 (SOP P301)								0.01	0.01	0.01	0.01	0.01	0.01	0.01	7
Mesotrion	104206-82-8	LC/MS	Multi Norm EN 15662 (SOP P301)						0.01	0.01	0.01	0.01	0.01	0.01	0.01	0.01	0.01	9
Metaflumizon (Summe von E- und Z-Isomeren)	1399-68-49-3	LC/MS	Multi Norm EN 15662 (SOP P301)	0.01	0.01	0.01	0.01	0.01	0.01	0.01	0.01	0.01	0.01	0.01	0.01	0.01	0.01	14
Metalaxyl	57837-19-1	GC/MS, LC/MS	Multi Norm EN 15662 (SOP P301)	0.01	0.01	0.01	0.01	0.01	0.01	0.01	0.01	0.01	0.01	0.01	0.01	0.01	0.01	14
Metalaxyl M	70630-17-0	GC/MS, LC/MS	Multi Norm EN 15662 (SOP P301)						0.01	0.01	0.01	0.01	0.01	0.01	0.01	0.01	0.01	9
Metamitron	41394-05-2	LC/MS	Multi Norm EN 15662 (SOP P301)	0.01	0.01	0.01	0.01	0.01	0.01	0.01	0.01	0.01	0.01	0.01	0.01	0.01	0.01	14
Metazachlor	67129-08-2	GC/MS	Multi Norm EN 15662 (SOP P301)	0.01	0.01	0.01	0.01	0.01	0.01	0.01	0.01	0.01	0.01	0.01	0.01	0.01	0.01	14
Metconazol (Summe der Isomere)	125116-23-6	LC/MS	Multi Norm EN 15662 (SOP P301)	0.01	0.01	0.01	0.01	0.01	0.01	0.01	0.01	0.01	0.01	0.01	0.01	0.01	0.01	14
Methabenzthiazuron	18691-97-9	LC/MS	Multi Norm EN 15662 (SOP P301)	0.01	0.01	0.01	0.01	0.01	0.01	0.01	0.01	0.01	0.01	0.01	0.01	0.01	0.01	14
Methacrifos	30864-28-9	GC/MS	Multi Norm EN 15662 (SOP P301)	0.01	0.01	0.01	0.01	0.01	0.01	0.01	0.01	0.01	0.01	0.01	0.01	0.01	0.01	14
Methamidophos	10265-92-6	LC/MS	Multi Norm EN 15662 (SOP P301)	0.01	0.01	0.01	0.01	0.01	0.01	0.01	0.01	0.01	0.01	0.01	0.01	0.01	0.01	14
Methidation	90-37-8	LC/MS	Multi Norm EN 15662 (SOP P301)	0.01	0.01	0.01	0.01	0.01	0.01	0.01	0.01	0.01	0.01	0.01	0.01	0.01	0.01	14
Methiocarb (Summe von Methiocarb sowie Methiocarbsulfoxid und -sulfon, ausgedrückt als Methiocarb)		LC/MS	Multi Norm EN 15662 (SOP P301)	0.01	0.01	0.01	0.01	0.01	0.01	0.01	0.01	0.01	0.01	0.01	0.01	0.01	0.01	14
Methomyl	16752-77-5	LC/MS	Multi Norm EN 15662 (SOP P301)	0.01	0.01	0.01	0.01	0.01	0.01	0.01	0.01	0.01	0.01	0.01	0.01	0.01	0.01	14
Methoprotryn	841-06-5	GC/MS	Multi Norm EN 15662 (SOP P301)	0.01	0.01	0.01	0.01	0.01	0.01	0.01	0.01	0.01	0.01	0.01	0.01	0.01	0.01	14
Methoxychlor	72-43-5	GC/MS, GC/ECD	Multi Norm EN 15662 (SOP P301, P201)	0.01	0.01	0.01	0.01	0.01	0.01	0.01	0.01	0.01	0.01	0.01	0.01	0.01	0.01	14
Methoxyfenozid	161050-58-4	LC/MS	Multi Norm EN 15662 (SOP P301)	0.01	0.01	0.01	0.01	0.01	0.01	0.01	0.01	0.01	0.01	0.01	0.01	0.01	0.01	14
Metobromuron	3060-89-7	LC/MS	Multi Norm EN 15662 (SOP P301)	0.01	0.01	0.01	0.01	0.01	0.01	0.01	0.01	0.01	0.01	0.01	0.01	0.01	0.01	14
Metolachlor und S-Metolachlor (Metolachlor einschließlich anderer Gemische seiner Isomerbestandteile einschließlich S-Metolachlor (Summe der Isomere))	51218-45-2	GC/MS	Multi Norm EN 15662 (SOP P301)	0.01	0.01	0.01	0.01	0.01	0.01	0.01	0.01	0.01	0.01	0.01	0.01	0.01	0.01	14
Metolcarb	1129-41-5	LC/MS	Multi Norm EN 15662 (SOP P301)	0.01	0.01	0.01	0.01	0.01	0.01	0.01	0.01	0.01	0.01	0.01	0.01	0.01	0.01	14
Metosulam	139528-85-1	LC/MS	Multi Norm EN 15662 (SOP P301)	0.01	0.01	0.01	0.01	0.01	0.01	0.01	0.01	0.01	0.01	0.01	0.01	0.01	0.01	14
Metoxuron	19937-59-8	LC/MS	Multi Norm EN 15662 (SOP P301)	0.01	0.01	0.01	0.01	0.01	0.01	0.01	0.01	0.01	0.01	0.01	0.01	0.01	0.01	14
Metrafenon	220899-03-6	GC/MS	Multi Norm EN 15662 (SOP P301)	0.01	0.01	0.01	0.01	0.01	0.01	0.01	0.01	0.01	0.01	0.01	0.01	0.01	0.01	14
Metribuzin	21087-64-9	LC/MS	Multi Norm EN 15662 (SOP P301)	0.01	0.01	0.01	0.01	0.01	0.01	0.01	0.01	0.01	0.01	0.01	0.01	0.01	0.01	14
Metsulfuron-methyl	74223-64-6	LC/MS	Multi Norm EN 15662 (SOP P301)								0.01	0.01	0.01	0.01	0.01	0.01	0.01	7
Mevinphos	7786-34-7	GC/MS	Multi Norm EN 15662 (SOP P301)	0.01	0.01	0.01	0.01	0.01	0.01	0.01	0.01	0.01	0.01	0.01	0.01	0.01	0.01	14
Milbemectin (Summe aus Milbemycin A4 und Milbemycin A3, ausgedrückt als Milbemectin)			Multi Norm EN 15662 (SOP P301)			0.01	0.01	0.01	0.01	0.01	0.01	0.01	0.1	0.1	0.1	0.1	0.1	12
Mirex	2385-85-5	GC/MS	Multi Norm EN 15662 (SOP P301)	0.01	0.01	0.01	0.01	0.01	0.01	0.01	0.01	0.01	0.01	0.01	0.01	0.01	0.01	14
Molinat	2212-67-1	LC/MS	Multi Norm EN 15662 (SOP P301)	0.01	0.01	0.01	0.01	0.01	0.01	0.01	0.01	0.01	0.01	0.01	0.01	0.01	0.01	14
Monocrotophos	6923-22-4	LC/MS	Multi Norm EN 15662 (SOP P301)	0.01	0.01	0.01	0.01	0.01	0.01	0.01	0.01	0.01	0.01	0.01	0.01	0.01	0.01	14
Monolinuron	1746-81-2	LC/MS	Multi Norm EN 15662 (SOP P301)	0.01	0.01	0.01	0.01	0.01	0.01	0.01	0.01	0.01	0.01	0.01	0.01	0.01	0.01	14
Myclobutanil	88671-89-0	GC/MS	Multi Norm EN 15662 (SOP P301)	0.01	0.01	0.01	0.01	0.01	0.01	0.01	0.01	0.01	0.01	0.01	0.01	0.01	0.01	14
N-(2,4-Dimethylphenyl)formamide				0.01	0.01	0.01	0.01	0.01										5
N-2,4-Dimethyl-N-methylformamidine				0.01	0.01	0.01	0.01	0.01										5
Naled	300-76-5	LC/MS	Multi Norm EN 15662 (SOP P301)						0.01	0.01	0.01	0.01	0.01	0.01	0.01	0.01	0.01	9
Napropamid	15299-99-7	GC/MS	Multi Norm EN 15662 (SOP P301)	0.01	0.01	0.01	0.01	0.01	0.01	0.01	0.01	0.01	0.01	0.01	0.01	0.01	0.01	14
Neburon	555-37-3	LC/MS	Multi Norm EN 15662 (SOP P301)	0.01	0.01	0.01	0.01	0.01	0.01	0.01	0.01	0.01	0.01	0.01	0.01	0.01	0.01	14
Neoquassin	76-77-7	LC/MS	Multi Norm EN 15662 (SOP P301)				0.01	0.01	0.01	0.01	0.01	0.01	0.01	0.01	0.01	0.01	0.01	11
Nicosulfuron	111991-09-4	LC/MS	Multi Norm EN 15662 (SOP P301)	0.01	0.01	0.01	0.01	0.01	0.01	0.01	0.01	0.01	0.01	0.01	0.01	0.01	0.01	14
Nikotin	1954-11-05	GC/MS, LC/MS	Norm EN 15662 (SOP P301), Einzelmethode Nikotin													0.05	0.05	2
Nitenpyram	120738-89-8	LC/MS	Multi Norm EN 15662 (SOP P301)	0.01	0.01	0.01	0.01	0.01	0.01	0.01	0.01	0.01	0.01	0.01	0.01	0.01	0.01	14
Nitralin	4726-14-1	GC/MS	Multi Norm EN 15662 (SOP P301)	0.01	0.01	0.01	0.01	0.01	0.01	0.01	0.01	0.01	0.01	0.01	0.01	0.01	0.01	14
Nitrapyrin	1929-82-4	GC/MS	Multi Norm EN 15662 (SOP P301)	0.01	0.01	0.01	0.01	0.01	0.01	0.01	0.01	0.01	0.01	0.01	0.01	0.01	0.01	14
Nitrofen	1836-75-5	GC/MS, GC/ECD	Multi Norm EN 15662 (SOP P301, P201)	0.01	0.01	0.01	0.01	0.01	0.01	0.01	0.01	0.01	0.01	0.01	0.01	0.01	0.01	14
Nitrothal-isopropyl	10552-74-6	GC/MS	Multi Norm EN 15662 (SOP P301)	0.01	0.01	0.01	0.01	0.01	0.01	0.01	0.01	0.01	0.01	0.01	0.01	0.01	0.01	14
Norflurazon	27314-13-2	LC/MS	Multi Norm EN 15662 (SOP P301)	0.01	0.01	0.01	0.01	0.01	0.01	0.01	0.01	0.01	0.01	0.01	0.01	0.01	0.01	14
Novaluron	116714-46-6	LC/MS	Multi Norm EN 15662 (SOP P301)	0.01	0.01	0.01	0.01	0.01	0.01	0.01	0.01	0.01	0.01	0.01	0.01	0.01	0.01	14
Nuarimol	63284-71-9	GC/MS	Multi Norm EN 15662 (SOP P301)	0.01	0.01	0.01	0.01	0.01	0.01	0.01	0.01	0.01	0.01	0.01	0.01	0.01	0.01	14
Ofurac	58810-48-3	GC/MS	Multi Norm EN 15662 (SOP P301)	0.01	0.01	0.01	0.01	0.01	0.01	0.01	0.01	0.01	0.01	0.01	0.01	0.01	0.01	14
Omethoat	1113-02-6	LC/MS	Multi Norm EN 15662 (SOP P301)	0.01	0.01	0.01	0.01	0.01	0.01	0.01	0.01	0.01	0.01	0.01	0.01	0.01	0.01	14
Oryzalin	19044-88-3	LC/MS	Multi Norm EN 15662 (SOP P301)						0.01	0.01	0.01	0.01	0.01	0.01	0.01	0.01	0.01	9
Oxadiazon	19666-30-9	GC/MS	Multi Norm EN 15662 (SOP P301)	0.01	0.01	0.01	0.01	0.01	0.01	0.01	0.01	0.01	0.01	0.01	0.01	0.01	0.01	14
Oxadixyl	77732-09-3	GC/MS	Multi Norm EN 15662 (SOP P301)	0.01	0.01	0.01	0.01	0.01	0.01	0.01	0.01	0.01	0.01	0.01	0.01	0.01	0.01	14
Oxamyl	23135-22-0	LC/MS	Multi Norm EN 15662 (SOP P301)	0.01	0.01	0.01	0.01	0.01	0.01	0.01	0.01	0.01	0.01	0.01	0.01	0.01	0.01	14
Oxathiapiprolin	1003318-67-9	LC/MS	Multi Norm EN 15662 (SOP P301)													0.01	0.01	2
Oxydemeton-methyl	301-12-2	LC/MS	Multi Norm EN 15662 (SOP P301)	0.01	0.01	0.01	0.01	0.01	0.01	0.01	0.01	0.01	0.01	0.01	0.01	0.01	0.01	14
Oxychlordan	27304-13-8	GC/MS	Multi Norm EN 15662 (SOP P301)						0.01	0.01	0.01	0.01	0.01	0.01	0.01	0.01	0.01	9
Oxyfluorfen	42874-03-3	GC/MS	Multi Norm EN 15662 (SOP P301)	0.01	0.01	0.01	0.01	0.01	0.01	0.01	0.01	0.01	0.01	0.01	0.01	0.01	0.01	14
Paclobutrazol	76738-62-0	GC/MS	Multi Norm EN 15662 (SOP P301)	0.01	0.01	0.01	0.01	0.01	0.01	0.01	0.01	0.01	0.01	0.01	0.01	0.01	0.01	14
Paraoxon	311-45-5	LC/MS	Multi Norm EN 15662 (SOP P301)	0.01	0.01	0.01	0.01	0.01	0.01	0.01	0.01	0.01	0.01	0.01	0.01	0.01	0.01	14
Paraoxon-methyl	298-00-0	LC/MS	Multi Norm EN 15662 (SOP P301)	0.01	0.01	0.01	0.01	0.01	0.01	0.01	0.01	0.01	0.01	0.01	0.01	0.01	0.01	14
Parathion	56-38-2	GC/MS	Multi Norm EN 15662 (SOP P301)	0.01	0.01	0.01	0.01	0.01	0.01	0.01	0.01	0.01	0.01	0.01	0.01	0.01	0.01	14
Parathion-methyl	298-00-0	GC/MS	Multi Norm EN 15662 (SOP P301)	0.01	0.01	0.01	0.01	0.01	0.01	0.01	0.01	0.01	0.01	0.01	0.01	0.01	0.01	14
PCB 101	37680-73-2	GC/MS, GC/ECD	Multi Norm EN 15662 (SOP P301, P201)					0.01	0.01	0.01	0.01	0.01	0.01	0.01	0.01	0.01	0.01	10
PCB 138	35065-28-2	GC/MS, GC/ECD	Multi Norm EN 15662 (SOP P301, P201)					0.01	0.01	0.01	0.01	0.01	0.01	0.01	0.01	0.01	0.01	10
PCB 153	35065-27-1	GC/MS, GC/ECD	Multi Norm EN 15662 (SOP P301, P201)					0.01	0.01	0.01	0.01	0.01	0.01	0.01	0.01	0.01	0.01	10
PCB 180	35065-29-3	GC/MS, GC/ECD	Multi Norm EN 15662 (SOP P301, P201)					0.01	0.01	0.01	0.01	0.01	0.01	0.01	0.01	0.01	0.01	10
PCB 28	7012-37-5	GC/MS, GC/ECD	Multi Norm EN 15662 (SOP P301, P201)					0.01	0.01	0.01	0.01	0.01	0.01	0.01	0.01	0.01	0.01	10
PCB 52	35693-99-3	GC/MS, GC/ECD	Multi Norm EN 15662 (SOP P301, P201)					0.01	0.01	0.01	0.01	0.01	0.01	0.01	0.01	0.01	0.01	10
Pebulat	1114-71-2	LC/MS	Multi Norm EN 15662 (SOP P301)	0.01	0.01	0.01	0.01	0.01	0.01	0.01	0.01	0.01	0.01	0.01	0.01	0.01	0.01	14
Penconazol	66246-88-6	GC/MS	Multi Norm EN 15662 (SOP P301)	0.01	0.01	0.01	0.01	0.01	0.01	0.01	0.01	0.01	0.01	0.01	0.01	0.01	0.01	14
Pencycuron	66063-05-6	LC/MS	Multi Norm EN 15662 (SOP P301)	0.01	0.01	0.01	0.01	0.01	0.01	0.01	0.01	0.01	0.01	0.01	0.01	0.01	0.01	14
Pendimethalin	40487-42-1	LC/MS	Multi Norm EN 15662 (SOP P301)	0.01	0.01	0.01	0.01	0.01	0.01	0.01	0.01	0.01	0.01	0.01	0.01	0.01	0.01	14
Penflufen	494793-67-8	LC/MS	Multi Norm EN 15662 (SOP P301)						0.01	0.01	0.01	0.01	0.01	0.01	0.01	0.01	0.01	9
Pentachloranilin	527-20-8	GC/MS, GC/ECD	Multi Norm EN 15662 (SOP P301, P201)	0.01	0.01	0.01	0.01	0.01	0.005	0.005	0.005	0.005	0.005	0.005	0.005	0.005	0.005	14
Pentachloranisol	608-93-5	GC/MS	Multi Norm EN 15662 (SOP P301)	0.01	0.01	0.01	0.01	0.01	0.01	0.01	0.01	0.01	0.01	0.01	0.01	0.01	0.01	14
Penthiopyrad	183675-82-3	LC/MS	Multi Norm EN 15662 (SOP P301)						0.01	0.01	0.01	0.01	0.01	0.01	0.01	0.01	0.01	9
Permethrin (Summe der Isomeren)	52645-53-1	GC/MS, LC/MS	Multi Norm EN 15662 (SOP P301)	0.01	0.01	0.01	0.01	0.01	0.01	0.01	0.01	0.01	0.01	0.01	0.01	0.01	0.01	14
Perthan	72-56-0	GC/MS	Multi Norm EN 15662 (SOP P301)	0.01	0.01	0.01	0.01	0.01	0.01	0.01	0.01	0.01	0.01	0.01	0.01	0.01	0.01	14
Pethoxamid	106700-29-2	LC/MS	Multi Norm EN 15662 (SOP P301)						0.01	0.01	0.01	0.01	0.01	0.01	0.01	0.01	0.01	9
Phenkapton	2275-14-1	GC/MS	Multi Norm EN 15662 (SOP P301)	0.01	0.01	0.01	0.01	0.01	0.01	0.01	0.01	0.01	0.01	0.01	0.01	0.01	0.01	14
Phenmedipham	13684-63-4	LC/MS	Multi Norm EN 15662 (SOP P301)	0.01	0.01	0.01	0.01	0.01	0.01	0.01	0.01	0.01	0.01	0.01	0.01	0.01	0.01	14
Phenothrin	26002-80-2	LC/MS	Multi Norm EN 15662 (SOP P301)						0.01	0.01	0.01	0.01	0.01	0.01	0.01	0.01	0.01	9
Phenthoat	2597-03-7	GC/MS	Multi Norm EN 15662 (SOP P301)	0.01	0.01	0.01	0.01	0.01	0.01	0.01	0.01	0.01	0.01	0.01	0.01	0.01	0.01	14
Phorat	298-02-2	GC/MS	Multi Norm EN 15662 (SOP P301)	0.01	0.01	0.01	0.01	0.01	0.01	0.01	0.01	0.01	0.01	0.01	0.01	0.01	0.01	14
Phorat-sulfon	2588-04-7	LC/MS	Multi Norm EN 15662 (SOP P301)								0.01	0.01	0.01	0.01	0.01	0.01	0.01	7
Phorat-sulfoxid	2588-03-6	LC/MS	Multi Norm EN 15662 (SOP P301)								0.01	0.01	0.01	0.01	0.01	0.01	0.01	7
Phosalon	2310-17-0	LC/MS	Multi Norm EN 15662 (SOP P301)	0.01	0.01	0.01	0.01	0.01	0.01	0.01	0.01	0.01	0.01	0.01	0.01	0.01	0.01	14
Phosmet	732-11-6	LC/MS	Multi Norm EN 15662 (SOP P301)	0.01	0.01	0.01	0.01	0.01	0.01	0.01	0.01	0.01	0.01	0.01	0.01	0.01	0.01	14
Phosmet-oxon	3735-33-9	LC/MS	Multi Norm EN 15662 (SOP P301)	0.01	0.01	0.01	0.01	0.01	0.01	0.01	0.01	0.01	0.01	0.01	0.01	0.01	0.01	14
Phosphamidon	13171-21-6	LC/MS	Multi Norm EN 15662 (SOP P301)	0.01	0.01	0.01	0.01	0.01	0.01	0.01	0.01	0.01	0.01	0.01	0.01	0.01	0.01	14
Phoxim	14816-18-3	LC/MS	Multi Norm EN 15662 (SOP P301)	0.01	0.01	0.01	0.01	0.01	0.01	0.01	0.01	0.01	0.01	0.01	0.01	0.01	0.01	14
Picolinafen	137641-05-5	LC/MS	Multi Norm EN 15662 (SOP P301)	0.01	0.01	0.01	0.01	0.01	0.01	0.01	0.01	0.01	0.01	0.01	0.01	0.01	0.01	14
Picoxystrobin	117428-22-5	GC/MS, LC/MS	Multi Norm EN 15662 (SOP P301)	0.01	0.01	0.01	0.01	0.01	0.01	0.01	0.01	0.01	0.01	0.01	0.01	0.01	0.01	14
Pinoxaden	243973-20-8	LC/MS	Multi Norm EN 15662 (SOP P301)								0.01	0.01	0.01	0.01	0.01	0.01	0.01	7
Piperonylbutoxid	51-03-6	LC/MS	Multi Norm EN 15662 (SOP P301)	0.01	0.01	0.01	0.01	0.01	0.01	0.01	0.01	0.01	0.01	0.01	0.01	0.01	0.01	14
Pirimicarb	23103-98-2	LC/MS	Multi Norm EN 15662 (SOP P301)	0.01	0.01	0.01	0.01	0.01	0.01	0.01	0.01	0.01	0.01	0.01	0.01	0.01	0.01	14
Pirimiphos-ethyl	23505-41-1	GC/MS, LC/MS	Multi Norm EN 15662 (SOP P301)	0.01	0.01	0.01	0.01	0.01	0.01	0.01	0.01	0.01	0.01	0.01	0.01	0.01	0.01	14
Pirimiphos-methyl	29232-93-7	GC/MS, LC/MS	Multi Norm EN 15662 (SOP P301)	0.01	0.01	0.01	0.01	0.01	0.01	0.01	0.01	0.01	0.01	0.01	0.01	0.01	0.01	14
2,4,6-Trichlorphenol	88-06-02	LC/MS	Multi Norm EN 15662 (SOP P301)								0.01	0.01	0.01	0.01	0.01	0.01	0.01	7
Prochloraz	67747-09-5	LC/MS	Multi Norm EN 15662 (SOP P301)	0.01	0.01	0.01	0.01	0.01	0.01	0.01	0.01	0.01	0.01	0.01	0.01	0.01	0.01	14
Prochloraz desimidazol-amino BTS44595	139520-94-8	LC/MS	Multi Norm EN 15662 (SOP P301)								0.01	0.01	0.01	0.01	0.01	0.01	0.01	7
Prochloraz Metabolit BTS40348	67747-01-7	LC/MS	Multi Norm EN 15662 (SOP P301)								0.01	0.01	0.01	0.01	0.01	0.01	0.01	7
Prochloraz Metabolit BTS44596	139542-32-8	LC/MS	Multi Norm EN 15662 (SOP P301)								0.01	0.01	0.01	0.01	0.01	0.01	0.01	7
Procymidon	32809-16-8	GC/MS	Multi Norm EN 15662 (SOP P301)	0.01	0.01	0.01	0.01	0.01	0.01	0.01	0.01	0.01	0.01	0.01	0.01	0.01	0.01	14
Profenofos	41198-08-7	GC/MS	Multi Norm EN 15662 (SOP P301)	0.01	0.01	0.01	0.01	0.01	0.01	0.01	0.01	0.01	0.01	0.01	0.01	0.01	0.01	14
Profluralin	26399-36-0	GC/MS	Multi Norm EN 15662 (SOP P301)	0.01	0.01	0.01	0.01	0.01	0.01	0.01	0.01	0.01	0.01	0.01	0.01	0.01	0.01	14
Profoxydim	139001-49-3	LC/MS	Multi Norm EN 15662 (SOP P301)	0.01	0.01	0.01	0.01	0.01	0.01	0.01	0.01	0.01	0.01	0.01	0.01	0.01	0.01	14
Promecarb	2631-37-0	LC/MS	Multi Norm EN 15662 (SOP P301)	0.01	0.01	0.01	0.01	0.01	0.01	0.01	0.01	0.01	0.01	0.01	0.01	0.01	0.01	14
Prometryn	7287-19-6	LC/MS	Multi Norm EN 15662 (SOP P301)	0.01	0.01	0.01	0.01	0.01	0.01	0.01	0.01	0.01	0.01	0.01	0.01	0.01	0.01	14
Propachlor	1918-16-7	GC/MS	Multi Norm EN 15662 (SOP P301)	0.01	0.01	0.01	0.02	0.02	0.02	0.02	0.02	0.02	0.02	0.02	0.02	0.02	0.02	14
Propamocarb (Summe aus Propamocarb und seinen Salzen, ausgedrückt als Propamocarb)	24579-73-5	LC/MS	Multi Norm EN 15662 (SOP P301)	0.01	0.01	0.01	0.01	0.01	0.01	0.01	0.01	0.01	0.01	0.01	0.01	0.01	0.01	14
Propanil	709-98-8	GC/MS	Multi Norm EN 15662 (SOP P301)	0.01	0.01	0.01	0.01	0.01	0.01	0.01	0.01	0.01	0.01	0.01	0.01	0.01	0.01	14
Propaquizafop	111479-05-1	LC/MS	Multi Norm EN 15662 (SOP P301)	0.01	0.01	0.01	0.01	0.01	0.01	0.01	0.01	0.01	0.01	0.01	0.01	0.01	0.01	14
Propargit	2312-35-8	GC/MS	Multi Norm EN 15662 (SOP P301)	0.01	0.01	0.01	0.01	0.01	0.01	0.01	0.01	0.01	0.01	0.01	0.01	0.01	0.01	14
Propazin	139-40-2	LC/MS	Multi Norm EN 15662 (SOP P301)	0.01	0.01	0.01	0.01	0.01	0.01	0.01	0.01	0.01	0.01	0.01	0.01	0.01	0.01	14
Propetamphos	31218-83-4	LC/MS	Multi Norm EN 15662 (SOP P301)	0.01	0.01	0.01	0.01	0.01	0.01	0.01	0.01	0.01	0.01	0.01	0.01	0.01	0.01	14
Propham	122-42-9	GC/MS	Multi Norm EN 15662 (SOP P301)	0.01	0.01	0.01	0.01	0.01	0.01	0.01	0.01	0.01	0.01	0.01	0.01	0.01	0.01	14
Propiconazol (Summe der Isomere)	60207-90-1	GC/MS	Multi Norm EN 15662 (SOP P301)	0.01	0.01	0.01	0.01	0.01	0.01	0.01	0.01	0.01	0.01	0.01	0.01	0.01	0.01	14
Propoxur	114-26-1	LC/MS	Multi Norm EN 15662 (SOP P301)	0.01	0.01	0.01	0.01	0.01	0.01	0.01	0.01	0.01	0.01	0.01	0.01	0.01	0.01	14
Propoxycarbazon (Propoxycarbazon, seine Salze und 2-Hydroxypropoxy-Propoxycarbazon, ausgedrückt als Propoxycarbazon)	181274-15-7	LC/MS	Multi Norm EN 15662 (SOP P301)	0.01	0.01	0.01	0.01	0.01	0.01	0.01	0.01	0.01	0.01	0.01	0.01	0.01	0.01	14
Propyzamid	23950-58-5	GC/MS, LC/MS	Multi Norm EN 15662 (SOP P301)	0.01	0.01	0.01	0.01	0.01	0.01	0.01	0.01	0.01	0.01	0.01	0.01	0.01	0.01	14
Proquinazid	189278-12-4	LC/MS	Multi Norm EN 15662 (SOP P301)	0.01	0.01	0.01	0.01	0.01	0.01	0.01	0.01	0.01	0.01	0.01	0.01	0.01	0.01	14
Prosulfocarb	52888-80-9	LC/MS	Multi Norm EN 15662 (SOP P301)	0.01	0.01	0.01	0.01	0.01	0.01	0.01	0.01	0.01	0.01	0.01	0.01	0.01	0.01	14
Prosulfuron	94125-34-5	LC/MS	Multi Norm EN 15662 (SOP P301)									0.01	0.01	0.01	0.01	0.01	0.01	6
Prothioconazol	178928-70-6	LC/MS	Multi Norm EN 15662 (SOP P301)	0.01	0.01	0.01	0.01	0.01	0.01	0.01	0.01	0.01	0.01	0.01	0.01	0.01	0.01	14
Prothioconazol-desthio (Summe der Isomere)	120983-64-4	LC/MS	Multi Norm EN 15662 (SOP P301)				0.01	0.01	0.01	0.01	0.01	0.01	0.01	0.01	0.01	0.01	0.01	11
Prothiofos	34643-46-4	GC/MS	Multi Norm EN 15662 (SOP P301)	0.01	0.01	0.01	0.01	0.01	0.01	0.01	0.01	0.01	0.01	0.01	0.01	0.01	0.01	14
Pymetrozin	123312-89-0	LC/MS	Multi Norm EN 15662 (SOP P301)	0.01	0.01	0.01	0.01	0.01	0.01	0.01	0.01	0.01	0.01	0.01	0.01	0.01	0.01	14
Pyraclostrobin	175013-18-0	LC/MS	Multi Norm EN 15662 (SOP P301)	0.01	0.01	0.01	0.01	0.01	0.01	0.01	0.01	0.01	0.01	0.01	0.01	0.01	0.01	14
Pyraflufen-ethyl	129630-19-9	LC/MS	Multi Norm EN 15662 (SOP P301)	0.01	0.01	0.01	0.01	0.01	0.01	0.01	0.01	0.01	0.01	0.01	0.01	0.01	0.01	14
Pyrazophos	13457-18-6	GC/MS	Multi Norm EN 15662 (SOP P301)	0.01	0.01	0.01	0.01	0.01	0.01	0.01	0.01	0.01	0.01	0.01	0.01	0.01	0.01	14
Pyrethrine (Pyrethrin I+II, Jasmolin I+II, Cinerin I+II)	121-21-1	LC/MS	Multi Norm EN 15662 (SOP P301)	0.01	0.01	0.01	0.01	0.01	0.01	0.01	0.01	0.01	0.01	0.01	0.01	0.01	0.01	14
Pyridaben	96489-71-3	GC/MS	Multi Norm EN 15662 (SOP P301)	0.01	0.01	0.01	0.01	0.01	0.01	0.01	0.01	0.01	0.01	0.01	0.01	0.01	0.01	14
Pyridalyl	179101-81-6	LC/MS	Multi Norm EN 15662 (SOP P301)	0.01	0.01	0.01	0.01	0.01	0.01	0.01	0.01	0.01	0.01	0.01	0.01	0.01	0.01	14
Pyridafenthion	119-12-0	GC/MS	Multi Norm EN 15662 (SOP P301)	0.01	0.01	0.01	0.01	0.01	0.01	0.01	0.01	0.01	0.01	0.01	0.01	0.01	0.01	14
Pyridate				0.01	0.01	0.01												3
Pyrifenox	88283-41-4	GC/MS	Multi Norm EN 15662 (SOP P301)	0.01	0.01	0.01	0.01	0.01	0.01	0.01	0.01	0.01	0.01	0.01	0.01	0.01	0.01	14
Pyrimethanil	53112-28-0	GC/MS, LC/MS	Multi Norm EN 15662 (SOP P301)	0.01	0.01	0.01	0.01	0.01	0.01	0.01	0.01	0.01	0.01	0.01	0.01	0.01	0.01	14
Pyrimidifen	105779-78-0	LC/MS	Multi Norm EN 15662 (SOP P301)										0.01	0.01	0.01	0.01	0.01	5
Pyriofenon	688046-61-9	LC/MS	Multi Norm EN 15662 (SOP P301)						0.01	0.01	0.01	0.01	0.01	0.01	0.01	0.01	0.01	9
Pyriproxyfen	95737-68-1	GC/MS	Multi Norm EN 15662 (SOP P301)	0.01	0.01	0.01	0.01	0.01	0.01	0.01	0.01	0.01	0.01	0.01	0.01	0.01	0.01	14
Pyroxsulam	422556-08-9	LC/MS	Multi Norm EN 15662 (SOP P301)								0.01	0.01	0.01	0.01	0.01	0.01	0.01	7
Quassin und Isoquassin (Summe)	76-78-8, 21293-20-9	LC/MS	Multi Norm EN 15662 (SOP P301)				0.01	0.01	0.01	0.01	0.01	0.01	0.01	0.01	0.01	0.01	0.01	11
Quinalphos	13593-03-8	GC/MS	Multi Norm EN 15662 (SOP P301)	0.01	0.01	0.01	0.01	0.01	0.01	0.01	0.01	0.01	0.01	0.01	0.01	0.01	0.01	14
Quinclorac	84087-01-4	LC/MS	Multi Norm EN 15662 (SOP P301)	0.01	0.01	0.01	0.01	0.01	0.01	0.01	0.01	0.01	0.01	0.01	0.01	0.01	0.01	14
Quinmerac	90717-03-6	LC/MS	Multi Norm EN 15662 (SOP P301)	0.01	0.01	0.01	0.01	0.01	0.01	0.01	0.01	0.01	0.01	0.01	0.01	0.01	0.01	14
Quinoclamin	2797-51-5	LC/MS	Multi Norm EN 15662 (SOP P301)										0.01	0.01	0.01	0.01	0.01	5
Quinoxyfen	124495-18-7	LC/MS	Multi Norm EN 15662 (SOP P301)	0.01	0.01	0.01	0.01	0.01	0.01	0.01	0.01	0.01	0.01	0.01	0.01	0.01	0.01	14
Quintozen	82-68-8	GC/MS, GC/ECD	Multi Norm EN 15662 (SOP P301, P201)	0.01	0.01	0.01	0.01	0.01	0.005	0.005	0.005	0.005	0.005	0.005	0.005	0.005	0.005	14
Quizalofop einschließlich Quizalofop-P	76578-12-6	LC/MS	Multi Norm EN 15662 (SOP P301)	0.01	0.01	0.01	0.01	0.01	0.01	0.01	0.01	0.01	0.01	0.01	0.01	0.01	0.01	14
Quizalofop-ethyl	76578-14-8	LC/MS	Multi Norm EN 15662 (SOP P301)	0.01	0.01	0.01	0.01	0.01	0.01	0.01	0.01	0.01	0.01	0.01	0.01	0.01	0.01	14
Propaquizafop	111479-05-1	LC/MS	Multi Norm EN 15662 (SOP P301)													0.01	0.01	2
Quizalofop-P-tefuryl	119738-06-6	LC/MS	Multi Norm EN 15662 (SOP P301)						0.01	0.01	0.01	0.01	0.01	0.01	0.01	0.01	0.01	9
Resmethrin (Resmethrin einschließlich anderer Gemische seiner Isomerbestandteile (Summe aller Isomeren))	10453-86-8	GC/MS	Multi Norm EN 15662 (SOP P301)						0.01	0.01	0.01	0.01	0.01	0.01	0.01	0.01	0.01	9
Rimsulfuron	122931-48-0	LC/MS	Multi Norm EN 15662 (SOP P301)								0.01	0.01	0.01	0.01	0.01	0.01	0.01	7
Rotenon	83-79-4	LC/MS	Multi Norm EN 15662 (SOP P301)	0.01	0.01	0.01	0.01	0.01	0.01	0.01	0.01	0.01	0.01	0.01	0.01	0.01	0.01	14
S 421	127-90-2	GC/MS	Multi Norm EN 15662 (SOP P301)	0.01	0.01	0.01	0.01	0.01	0.01	0.01	0.01	0.01	0.01	0.01	0.01	0.01	0.01	14
Sedaxan	874967-67-6	LC/MS	Multi Norm EN 15662 (SOP P301)						0.01	0.01	0.01	0.01	0.01	0.01	0.01	0.01	0.01	9
Sethoxydim	74051-80-2	LC/MS	Multi Norm EN 15662 (SOP P301)	0.01	0.01	0.01	0.01	0.01	0.01	0.01	0.01	0.01	0.01	0.01	0.01	0.01	0.01	14
Silafluofen	105024-66-6	LC/MS	Multi Norm EN 15662 (SOP P301)	0.01	0.01	0.01	0.01	0.01	0.01	0.01	0.01	0.01	0.01	0.01	0.01	0.01	0.01	14
Silthiofam	175217-20-6	GC/MS	Multi Norm EN 15662 (SOP P301)	0.01	0.01	0.01	0.01	0.01	0.01	0.01	0.01	0.01	0.01	0.01	0.01	0.01	0.01	14
Simazin	122-34-9	LC/MS	Multi Norm EN 15662 (SOP P301)	0.01	0.01	0.01	0.01	0.01	0.01	0.01	0.01	0.01	0.01	0.01	0.01	0.01	0.01	14
Simeconazol	149508-90-7	LC/MS	Multi Norm EN 15662 (SOP P301)	0.01	0.01	0.01	0.01	0.01	0.01	0.01	0.01	0.01	0.01	0.01	0.01	0.01	0.01	14
Spinetoram (XDE-175)	935545-74-7	LC/MS	Multi Norm EN 15662 (SOP P301)						0.01	0.01	0.01	0.01	0.01	0.01	0.01	0.01	0.01	9
Spinosad (Spinosad, Summe aus Spinosyn-A und Spinosyn-D)	168316-95-8	LC/MS	Multi Norm EN 15662 (SOP P301)	0.01	0.01	0.01	0.01	0.01	0.01	0.01	0.01	0.01	0.01	0.01	0.01	0.01	0.01	14
Spirodiclofen	148477-71-8	LC/MS	Multi Norm EN 15662 (SOP P301)	0.01	0.01	0.01	0.005	0.005	0.01	0.01	0.01	0.01	0.01	0.01	0.01	0.01	0.01	14
Spiromesifen	283594-90-1	LC/MS	Multi Norm EN 15662 (SOP P301)	0.01	0.01	0.01	0.01	0.01	0.01	0.01	0.01	0.02	0.02	0.02	0.02	0.02	0.02	14
Spirotetramat und seine 4 Metaboliten BYI08330-enol, BYI08330-ketohydroxy, BYI08330-monohydroxy und BYI08330enol-glucosid, ausgedrückt als Spirotetramat		LC/MS	Multi Norm EN 15662 (SOP P301)	0.01	0.01	0.01	0.005	0.005	0.005	0.005	0.005	0.005	0.005	0.005	0.005	0.005	0.005	14
Spiroxamin (Summe der Isomere)	118134-30-8	LC/MS	Multi Norm EN 15662 (SOP P301)	0.01	0.01	0.01	0.01	0.01	0.01	0.01	0.01	0.01	0.01	0.01	0.01	0.01	0.01	14
Sulcotrion	99105-77-8	LC/MS	Multi Norm EN 15662 (SOP P301)							0.01	0.01	0.01	0.01	0.01	0.01	0.01	0.01	8
Sulfentrazon	141776-32-1	LC/MS	Multi Norm EN 15662 (SOP P301)	0.01	0.01	0.01	0.01	0.01	0.01	0.01	0.01	0.01	0.01	0.01	0.01	0.01	0.01	14
Sulfotep	3689-24-5	GC/MS, LC/MS	Multi Norm EN 15662 (SOP P301)	0.01	0.01	0.01	0.01	0.01	0.01	0.01	0.01	0.01	0.01	0.01	0.01	0.01	0.01	14
Sulfoxaflor (Summe der Isomere)	946578-00-3	LC/MS	Multi Norm EN 15662 (SOP P301)						0.01	0.01	0.01	0.01	0.01	0.01	0.01	0.01	0.01	9
Sulprofos	35400-43-2	GC/MS	Multi Norm EN 15662 (SOP P301)	0.01	0.01	0.01	0.01	0.01	0.01	0.01	0.01	0.01	0.01	0.01	0.01	0.01	0.01	14
Phthalimid	85-41-6	GC/MS	Multi Norm EN 15662 (SOP P301)						0.01	0.01	0.01	0.01	0.01	0.01	0.01	0.01	0.01	9
Tau-Fluvalinat	102851-06-9	GC/MS	Multi Norm EN 15662 (SOP P301)	0.01	0.01	0.01	0.01	0.01	0.01	0.01	0.01	0.01	0.01	0.01	0.01	0.01	0.01	14
Tebuconazol	107534-96-3	GC/MS, LC/MS	Multi Norm EN 15662 (SOP P301)	0.01	0.01	0.01	0.01	0.01	0.01	0.01	0.01	0.01	0.01	0.01	0.01	0.01	0.01	14
Tebufenozid	112410-23-8	LC/MS	Multi Norm EN 15662 (SOP P301)	0.01	0.01	0.01	0.01	0.01	0.01	0.01	0.01	0.01	0.01	0.01	0.01	0.01	0.01	14
Tebufenpyrad	119168-77-3	LC/MS	Multi Norm EN 15662 (SOP P301)	0.01	0.01	0.01	0.01	0.01	0.01	0.01	0.01	0.01	0.01	0.01	0.01	0.01	0.01	14
Tecnazen	83121-18-0	GC/MS, GC/ECD	Multi Norm EN 15662 (SOP P301, P201)	0.01	0.01	0.01	0.01	0.01	0.01	0.01	0.01	0.01	0.01	0.01	0.01	0.01	0.01	14
Teflubenzuron	83121-18-0	LC/MS	Multi Norm EN 15662 (SOP P301)	0.01	0.01	0.01	0.01	0.01	0.01	0.01	0.01	0.01	0.01	0.01	0.01	0.01	0.01	14
Tefluthrin	79538-32-2	GC/MS	Multi Norm EN 15662 (SOP P301)	0.01	0.01	0.01	0.01	0.01	0.01	0.01	0.01	0.01	0.01	0.01	0.01	0.01	0.01	14
Tembotrion	335104-84-2	LC/MS	Multi Norm EN 15662 (SOP P301)						0.01	0.01	0.01	0.02	0.02	0.02	0.02	0.02	0.02	9
TEPP	107-49-3	LC/MS	Multi Norm EN 15662 (SOP P301)	0.01	0.01	0.01	0.01	0.01	0.01	0.01	0.01	0.01	0.01	0.01	0.01	0.01	0.01	14
TEPP- O,S	645-78-3	LC/MS	Multi Norm EN 15662 (SOP P301)	0.01	0.01	0.01	0.01	0.01	0.01	0.01	0.01	0.01	0.01	0.01	0.01	0.01	0.01	14
Tepraloxydim	149979-41-9	LC/MS	Multi Norm EN 15662 (SOP P301)	0.01	0.01	0.01	0.01	0.01	0.01	0.01	0.01	0.01	0.01	0.01	0.01	0.01	0.01	14
Terbacil	5902-51-2	LC/MS	Multi Norm EN 15662 (SOP P301)	0.01	0.01	0.01	0.01	0.01	0.01	0.01	0.01	0.01	0.01	0.01	0.01	0.01	0.01	14
Terbucarb	1918-11-2	GC/MS	Multi Norm EN 15662 (SOP P301)	0.01	0.01	0.01	0.01	0.01	0.01	0.01	0.01	0.01	0.01	0.01	0.01	0.01	0.01	14
Terbufos	13071-79-9	GC/MS	Multi Norm EN 15662 (SOP P301)	0.01	0.01	0.01	0.01	0.01	0.01	0.01	0.01	0.01	0.01	0.01	0.01	0.01	0.01	14
Terbumeton	33693-04-8	LC/MS	Multi Norm EN 15662 (SOP P301)	0.01	0.01	0.01	0.01	0.01	0.01	0.01	0.01	0.01	0.01	0.01	0.01	0.01	0.01	14
Terbuthylazin	5915-41-3	LC/MS	Multi Norm EN 15662 (SOP P301)	0.01	0.01	0.01	0.01	0.01	0.01	0.01	0.01	0.01	0.01	0.01	0.01	0.01	0.01	14
Terbutryn	886-50-0	GC/MS	Multi Norm EN 15662 (SOP P301)	0.01	0.01	0.01	0.01	0.01	0.01	0.01	0.01	0.01	0.01	0.01	0.01	0.01	0.01	14
Tetrachlorvinphos	961-11-5	GC/MS	Multi Norm EN 15662 (SOP P301)	0.01	0.01	0.01	0.01	0.01	0.01	0.01	0.01	0.01	0.01	0.01	0.01	0.01	0.01	14
Tetraconazol	112281-77-3	GC/MS	Multi Norm EN 15662 (SOP P301)	0.01	0.01	0.01	0.01	0.01	0.01	0.01	0.01	0.01	0.01	0.01	0.01	0.01	0.01	14
Tetradifon	116-29-0	GC/MS	Multi Norm EN 15662 (SOP P301)	0.01	0.01	0.01	0.01	0.01	0.01	0.01	0.01	0.01	0.01	0.01	0.01	0.01	0.01	14
Tetrahydrophthalimid (THPI)	85-40-5	GC/MS	Multi Norm EN 15662 (SOP P301)	0.01	0.01	0.01			0.01	0.01	0.01	0.01	0.01	0.01	0.01	0.01	0.01	12
Tetramethrin	7696-12-0	LC/MS	Multi Norm EN 15662 (SOP P301)	0.01	0.01	0.01	0.01	0.01	0.01	0.01	0.01	0.01	0.01	0.01	0.01	0.01	0.01	14
Tetrasul	2227-13-6	GC/MS	Multi Norm EN 15662 (SOP P301)	0.01	0.01	0.01	0.01	0.01	0.01	0.01	0.01	0.01	0.01	0.01	0.01	0.01	0.01	14
TFNA	158063-66-2	LC/MS	Multi Norm EN 15662 (SOP P301)			0.01	0.01	0.01	0.01	0.01	0.01	0.01	0.01	0.01	0.01	0.01	0.01	12
TFNG	207502-65-6	LC/MS	Multi Norm EN 15662 (SOP P301)			0.01	0.01	0.01	0.01	0.01	0.01	0.01	0.01	0.01	0.01	0.01	0.01	12
Thiabendazol	948-71-0	LC/MS	Multi Norm EN 15662 (SOP P301)	0.01	0.01	0.01	0.01	0.01	0.01	0.01	0.01	0.01	0.01	0.01	0.01	0.01	0.01	14
Thiacloprid	111988-49-9	LC/MS	Multi Norm EN 15662 (SOP P301)	0.01	0.01	0.01	0.01	0.01	0.01	0.01	0.01	0.01	0.01	0.01	0.01	0.01	0.01	14
Thiamethoxam	153719-23-4	LC/MS	Multi Norm EN 15662 (SOP P301)	0.01	0.01	0.01	0.01	0.01	0.01	0.01	0.01	0.01	0.01	0.01	0.01	0.01	0.01	14
Thiencarbazon-methyl	317815-83-1	LC/MS	Multi Norm EN 15662 (SOP P301)				0.01	0.01	0.01	0.01	0.01	0.01	0.01	0.01	0.01	0.01	0.01	11
Thifensulfuron-methyl	79277-27-3	LC/MS	Multi Norm EN 15662 (SOP P301)	0.01	0.01	0.01	0.01	0.01	0.01	0.01	0.01	0.01	0.01	0.01	0.01	0.01	0.01	14
Thiobencarb	28249-77-6	LC/MS	Multi Norm EN 15662 (SOP P301)	0.01	0.01	0.01	0.01	0.01	0.01	0.01	0.01	0.01	0.01	0.01	0.01	0.01	0.01	14
Thiodicarb	59669-26-0	LC/MS	Multi Norm EN 15662 (SOP P301)	0.01	0.01	0.01	0.01	0.01	0.01	0.01	0.01	0.01	0.01	0.01	0.01	0.01	0.01	14
Thiofanox	39196-18-4	LC/MS	Multi Norm EN 15662 (SOP P301)	0.01	0.01	0.01	0.01	0.01	0.01	0.01	0.01	0.01	0.01	0.01	0.01	0.01	0.01	14
Thiofanox-sulfoxid	39184-27-5	LC/MS	Multi Norm EN 15662 (SOP P301)	0.01	0.01	0.01	0.01	0.01	0.01	0.01	0.01	0.01	0.01	0.01	0.01	0.01	0.01	14
Thiophanat-methyl	23564-05-8	LC/MS	Multi Norm EN 15662 (SOP P301)	0.01	0.01	0.01	0.01	0.01	0.01	0.01	0.01	0.01	0.01	0.01	0.01	0.01	0.01	14
Thymol	89-83-8	GC/MS	Multi Norm EN 15662 (SOP P301)						0.1	0.1	0.1	0.1	0.1	0.1	0.1	0.1	0.1	9
Tolclofos-methyl	57018-04-9	GC/MS	Multi Norm EN 15662 (SOP P301)	0.01	0.01	0.01	0.01	0.01	0.01	0.01	0.01	0.01	0.01	0.01	0.01	0.01	0.01	14
Tolfenpyrad	129558-76-5	LC/MS	Multi Norm EN 15662 (SOP P301)													0.01	0.01	2
Tolylfluanid	731-27-1	LC/MS	Multi Norm EN 15662 (SOP P301)	0.01	0.01	0.01	0.02	0.02	0.01	0.01	0.01	0.01	0.01	0.01	0.01	0.01	0.01	14
Tralkoxydim (Summe der Isomerbestandteile von Tralkoxydim)	87820-88-0	LC/MS	Multi Norm EN 15662 (SOP P301)	0.01	0.01	0.01	0.01	0.01	0.01	0.01	0.01	0.01	0.01	0.01	0.01	0.01	0.01	14
Transfluthrin	118712-89-3	GC/MS	Multi Norm EN 15662 (SOP P301)	0.01	0.01	0.01	0.01	0.01	0.01	0.01	0.01	0.01	0.01	0.01	0.01	0.01	0.01	14
Triadimefon	43121-43-3	GC/MS, LC/MS	Multi Norm EN 15662 (SOP P301)	0.01	0.01	0.01	0.01	0.01	0.01	0.01	0.01	0.01	0.01	0.01	0.01	0.01	0.01	14
Triadimenol	55219-65-3	GC/MS, LC/MS	Multi Norm EN 15662 (SOP P301)	0.01	0.01	0.01	0.01	0.01	0.01	0.01	0.01	0.01	0.01	0.01	0.01	0.01	0.01	14
Triallat	2303-17-5	GC/MS	Multi Norm EN 15662 (SOP P301)	0.01	0.01	0.01	0.01	0.01	0.01	0.01	0.01	0.01	0.01	0.01	0.01	0.01	0.01	14
Triamiphos	1031-47-6	GC/MS	Multi Norm EN 15662 (SOP P301)	0.01	0.01	0.01	0.01	0.01	0.01	0.01	0.01	0.01	0.01	0.01	0.01	0.01	0.01	14
Triazamat	112143-82-5	LC/MS	Multi Norm EN 15662 (SOP P301)	0.01	0.01	0.01	0.01	0.01	0.01	0.01	0.01	0.01	0.01	0.01	0.01	0.01	0.01	14
Triazophos	24017-47-8	GC/MS	Multi Norm EN 15662 (SOP P301)	0.01	0.01	0.01	0.01	0.01	0.01	0.01	0.01	0.01	0.01	0.01	0.01	0.01	0.01	14
Triazoxid	72459-58-6	LC/MS	Multi Norm EN 15662 (SOP P301)													0.01	0.01	2
Tribenuron-methyl	101200-48-0	LC/MS	Multi Norm EN 15662 (SOP P301)						0.01	0.01	0.01	0.01	0.01	0.01	0.01	0.01	0.01	9
Trichlorfon	52-68-6	LC/MS	Multi Norm EN 15662 (SOP P301)	0.01	0.01	0.01	0.01	0.01	0.01	0.01	0.01	0.01	0.01	0.01	0.01	0.01	0.01	14
Trichlornat	327-98-0	GC/MS	Multi Norm EN 15662 (SOP P301)	0.01	0.01	0.01	0.01	0.01	0.01	0.01	0.01	0.01	0.01	0.01	0.01	0.01	0.01	14
Triclosan	3380-34-5	LC/MS	Multi Norm EN 15662 (SOP P301)								0.01	0.01	0.01	0.01	0.01	0.01	0.01	7
Tricyclazol	41814-78-2	LC/MS	Multi Norm EN 15662 (SOP P301)	0.01	0.01	0.01	0.01	0.01	0.01	0.01	0.01	0.01	0.01	0.01	0.01	0.01	0.01	14
Tridemorph	81412-43-3	LC/MS	Multi Norm EN 15662 (SOP P301)	0.01	0.01	0.01	0.01	0.01	0.01	0.01	0.01	0.01	0.01	0.01	0.01	0.01	0.01	14
Trifloxystrobin	141517-21-7	LC/MS	Multi Norm EN 15662 (SOP P301)	0.01	0.01	0.01	0.01	0.01	0.01	0.01	0.01	0.01	0.01	0.01	0.01	0.01	0.01	14
Triflumizol	68694-11-1	LC/MS	Multi Norm EN 15662 (SOP P301)	0.01	0.01	0.01	0.01	0.01	0.01	0.01	0.01	0.01	0.01	0.01	0.01	0.01	0.01	14
Triflumizol-metabolit (FM-6-1)	109849-99-2	LC/MS	Multi Norm EN 15662 (SOP P301)													0.01	0.01	2
Triflumuron	64628-44-0	LC/MS	Multi Norm EN 15662 (SOP P301)	0.01	0.01	0.01	0.01	0.01	0.01	0.01	0.01	0.01	0.01	0.01	0.01	0.01	0.01	14
Trifluralin	1582-09-8	GC/MS, GC/ECD	Multi Norm EN 15662 (SOP P301, P201)	0.01	0.01	0.01	0.01	0.01	0.005	0.005	0.005	0.005	0.005	0.005	0.005	0.005	0.005	14
Triflusulfuron-methyl	126535-15-7	LC/MS	Multi Norm EN 15662 (SOP P301)						0.01	0.01	0.01	0.01	0.01	0.01	0.01	0.01	0.01	9
Triforin	26644-46-2	LC/MS	Multi Norm EN 15662 (SOP P301)	0.01	0.01	0.01	0.01	0.01	0.01	0.01	0.01	0.01	0.01	0.01	0.01	0.01	0.01	14
Triticonazol	131983-72-7	GC/MS	Multi Norm EN 15662 (SOP P301)	0.01	0.01	0.01	0.01	0.01	0.01	0.01	0.01	0.01	0.01	0.01	0.01	0.01	0.01	14
Tritosulfuron	142469-14-5	LC/MS	Multi Norm EN 15662 (SOP P301)									0.01	0.05	0.05	0.05	0.05	0.05	6
Uniconazol	83657-22-1	LC/MS	Multi Norm EN 15662 (SOP P301)	0.01	0.01	0.01	0.01	0.01	0.01	0.01	0.01	0.01	0.01	0.01	0.01	0.01	0.01	14
Valifenalat	283159-90-0	LC/MS	Multi Norm EN 15662 (SOP P301)										0.01	0.01	0.01	0.01	0.01	5
Vamidothion	2275-23-2	LC/MS	Multi Norm EN 15662 (SOP P301)	0.01	0.01	0.01	0.01	0.01	0.01	0.01	0.01	0.01	0.01	0.01	0.01	0.01	0.01	14
Vinclozolin	50471-44-8	GC/MS	Multi Norm EN 15662 (SOP P301)	0.01	0.01	0.01	0.01	0.01	0.01	0.01	0.01	0.01	0.01	0.01	0.01	0.01	0.01	14
Zoxamid	156052-68-5	LC/MS	Multi Norm EN 15662 (SOP P301)	0.01	0.01	0.01	0.01	0.01	0.01	0.01	0.01	0.01	0.01	0.01	0.01	0.01	0.01	14
